# Supplementary material for: (S,Z)-1-Chloro-3-[(3,4,5-trimeth­oxy­benzyl­idene)amino]­propan-2-ol
Source: Acta Crystallogr Sect E Struct Rep Online. 2011 Jan 8;67(Pt 2):o245. doi: 10.1107/S1600536810053420 (PMC3051781; doi:10.1107/S1600536810053420)
Supplement: Supplementary file 1 [file e-67-0o245-sup1.cif]

##############################################################################
###                                                                        ###
###        Electronic paper (Acta Crystallographica Section E)             ###
###                                                                        ###
##############################################################################
#                                                                            #
# This CIF contains the data in a paper accepted for publication in Acta     #
# Crystallographica Section E. It conforms to the requirements of Notes      #
# for Authors for Section E, and has been peer reviewed under the auspices   #
# of the IUCr Commission on Journals.                                        #
#                                                                            #
# Full details of the Crystallographic Information File format               #
# are given in the paper "The Crystallographic Information File (CIF):       #
# a New Standard Archive File for Crystallography" by S. R. Hall, F. H.      #
# Allen and I. D. Brown [Acta Cryst. (1991), A47, 655-685].                  #
#                                                                            #
# The current version of the core CIF dictionary is obtainable from          #
# ftp://ftp.iucr.org/pub/cif_core.dic. The current version number is 2.4.    #
#                                                                            #
# Software is freely available for graphical display of the structure(s) in  #
# this CIF.  For information consult the CIF home page http://www.iucr.org/  #
# cif/home.html                                                              #
#                                                                            #
# This file may be used for bona fide research purposes within the           #
# scientific community so long as proper attribution is given to the journal # 
# article from which it was obtained.                                        #
#                                                                            #
##############################################################################
                                             
data_global
_audit_creation_method     'SHELXL-97'
_journal_date_recd_electronic     2010-11-08
_journal_date_accepted     2010-12-20
_journal_name_full     'Acta Crystallographica, Section E'
_journal_year     2011
_journal_volume     67
_journal_issue      2
_journal_page_first     o245
_journal_page_last     o245
_journal_paper_category     QO
_journal_coeditor_code     RN2076
_publ_contact_author_name     'Professor Y. Wu'
_publ_contact_author_address
;
Key Laboratory of Drug Targeting of Education Ministry
West China School of Pharmacy
Sichuan University, No. 17, Block 3, Southern Renmin Road,
Chengdu, 610041
People's Republic of China
;
_publ_contact_author_email     wyong@scu.edu.cn
_publ_contact_author_fax     '86-28-85503666'
_publ_contact_author_phone     '86-28-85503666'
_publ_section_title
;
(<i>S</i>,<i>Z</i>)-1-Chloro-3-[(3,4,5-trimethoxybenzylidene)amino]propan-2-ol
;
loop_
    _publ_author_name
    _publ_author_address
    'Ren, Yun'
;
    Key Laboratory of Drug Targeting of the Education Ministry
    West China School of Pharmacy
    Sichuan University
    Chengdu 610041
    People's Republic of China
;
    'Qian, Shan'
;
    Bioengineering College
    Xihua University
    Chengdu 610039
    People's Republic of China
;
    'Hai, Li'
;
    Key Laboratory of Drug Targeting of the Education Ministry
    West China School of Pharmacy
    Sichuan University
    Chengdu 610041
    People's Republic of China
;
    'Fan, Wei'
;
    Key Laboratory of Drug Targeting of the Education Ministry
    West China School of Pharmacy
    Sichuan University
    Chengdu 610041
    People's Republic of China
;
    'Wu, Yong'
;
    Key Laboratory of Drug Targeting of the Education Ministry
    West China School of Pharmacy
    Sichuan University
    Chengdu 610041
    People's Republic of China
;
data_I
_audit_creation_method     SHELXL-97
_chemical_name_systematic
;
(<i>S</i>,<i>Z</i>)-1-Chloro-3-[(3,4,5-trimethoxybenzylidene)amino]propan-2-ol
;
_chemical_name_common     ?
_chemical_formula_moiety     'C13 H18 Cl N O4'
_chemical_formula_sum     'C13 H18 Cl N O4'
_chemical_formula_iupac     'C13 H18 Cl N O4'
_chemical_formula_weight     287.73
_chemical_melting_point     ?
_symmetry_cell_setting     orthorhombic
_symmetry_space_group_name_H-M     'P 21 21 21'
_symmetry_space_group_name_Hall     'P 2ac 2ab'
loop_
    _symmetry_equiv_pos_as_xyz
    'x, y, z'
    '-x+1/2, -y, z+1/2'
    'x+1/2, -y+1/2, -z'
    '-x, y+1/2, -z+1/2'
_cell_length_a     6.5332(12)
_cell_length_b     8.888(2)
_cell_length_c     25.29(3)
_cell_angle_alpha     90.00
_cell_angle_beta     90.00
_cell_angle_gamma     90.00
_cell_volume     1468.7(16)
_cell_formula_units_Z     4
_cell_measurement_reflns_used     699
_cell_measurement_theta_min     3.1118
_cell_measurement_theta_max     29.1763
_cell_measurement_temperature     296(2)
_exptl_crystal_description     block
_exptl_crystal_colour     colourless
_exptl_crystal_size_max     0.32
_exptl_crystal_size_mid     0.28
_exptl_crystal_size_min     0.20
_exptl_crystal_density_diffrn     1.301
_exptl_crystal_density_meas     ?
_exptl_crystal_density_method     'not measured'
_exptl_crystal_F_000     608
_exptl_absorpt_coefficient_mu     0.269
_exptl_absorpt_correction_type     multi-scan
_exptl_absorpt_process_details
;
(CrysAlis PRO; Oxford Diffraction 2009)
;
_exptl_absorpt_correction_T_min     0.75978
_exptl_absorpt_correction_T_max     1.0
_exptl_special_details
;
;
_diffrn_ambient_temperature     296(2)
_diffrn_radiation_type     'Mo K\a'
_diffrn_radiation_wavelength     0.7107
_diffrn_radiation_source     'Enhance (Mo) X-ray Source'
_diffrn_radiation_monochromator     graphite
_diffrn_measurement_device_type     'Xcalibur, Eos'
_diffrn_measurement_method     '\w scans'
_diffrn_detector_area_resol_mean     16.0874
_diffrn_reflns_number     3967
_diffrn_reflns_av_R_equivalents     0.0452
_diffrn_reflns_av_sigmaI/netI     0.0621
_diffrn_reflns_theta_min     3.22
_diffrn_reflns_theta_max     26.36
_diffrn_reflns_theta_full     26.36
_diffrn_measured_fraction_theta_max     0.998
_diffrn_measured_fraction_theta_full     0.998
_diffrn_reflns_limit_h_min     -8
_diffrn_reflns_limit_h_max     8
_diffrn_reflns_limit_k_min     -11
_diffrn_reflns_limit_k_max     6
_diffrn_reflns_limit_l_min     -20
_diffrn_reflns_limit_l_max     31
_diffrn_standards_number     ?
_diffrn_standards_interval_count     ?
_diffrn_standards_interval_time     ?
_diffrn_standards_decay_%     ?
_refine_special_details
;
Refinement of <i>F</i>^2^ against ALL reflections. The weighted <i>R</i>-factor
<i>wR</i> and goodness of fit <i>S</i> are based on <i>F</i>^2^, conventional
<i>R</i>-factors <i>R</i> are based on <i>F</i>, with <i>F</i> set to zero for
negative <i>F</i>^2^. The threshold expression of <i>F</i>^2^ >
\s(<i>F</i>^2^) is used only for calculating <i>R</i>-factors(gt) <i>etc</i>.
and is not relevant to the choice of reflections for refinement.
<i>R</i>-factors based on <i>F</i>^2^ are statistically about twice as large
as those based on <i>F</i>, and <i>R</i>- factors based on ALL data will be
even larger.
;
_reflns_number_total     2695
_reflns_number_gt     1599
_reflns_threshold_expression     I>2sigma(I)
_refine_ls_structure_factor_coef     Fsqd
_refine_ls_matrix_type     full
_refine_ls_R_factor_all     0.0846
_refine_ls_R_factor_gt     0.0511
_refine_ls_wR_factor_gt     0.1194
_refine_ls_wR_factor_ref     0.1257
_refine_ls_goodness_of_fit_ref     1.064
_refine_ls_restrained_S_all     1.064
_refine_ls_number_reflns     2695
_refine_ls_number_parameters     176
_refine_ls_number_restraints     0
_refine_ls_hydrogen_treatment     constr
_refine_ls_weighting_scheme     calc
_refine_ls_weighting_details
         'calc w=1/[\s^2^(Fo^2^)+(0.0534P)^2^+0.0000P] where P=(Fo^2^+2Fc^2^)/3'
_atom_sites_solution_hydrogens     geom
_atom_sites_solution_primary     direct
_atom_sites_solution_secondary     difmap
_refine_ls_shift/su_max     0.000
_refine_ls_shift/su_mean     0.000
_refine_diff_density_max     0.320
_refine_diff_density_min     -0.209
_refine_ls_extinction_method     none
_refine_ls_extinction_coef     ?
_refine_ls_abs_structure_details     'Flack (1983), <b>931 Friedel pairs</b>'
_refine_ls_abs_structure_Flack     0.18(13)
loop_
    _atom_type_symbol
    _atom_type_description
    _atom_type_scat_dispersion_real
    _atom_type_scat_dispersion_imag
    _atom_type_scat_source
    'C' 'C' 0.0033 0.0016
                         'International Tables Vol C Tables 4.2.6.8 and 6.1.1.4'
    'H' 'H' 0.0000 0.0000
                         'International Tables Vol C Tables 4.2.6.8 and 6.1.1.4'
    'N' 'N' 0.0061 0.0033
                         'International Tables Vol C Tables 4.2.6.8 and 6.1.1.4'
    'O' 'O' 0.0106 0.0060
                         'International Tables Vol C Tables 4.2.6.8 and 6.1.1.4'
    'Cl' 'Cl' 0.1484 0.1585
                         'International Tables Vol C Tables 4.2.6.8 and 6.1.1.4'
_computing_data_collection
;
CrysAlis PRO (Oxford Diffraction, 2009)
;
_computing_cell_refinement
;
CrysAlis PRO (Oxford Diffraction, 2009)
;
_computing_data_reduction
;
CrysAlis PRO (Oxford Diffraction, 2009)
;
_computing_structure_solution     'SHELXS97 (Sheldrick, 2008)'
_computing_structure_refinement     'SHELXL97 (Sheldrick, 2008)'
_computing_molecular_graphics
;
OLEX2 (Dolomanov <i>et al.</i>, 2009)
;
_computing_publication_material
;
OLEX2 (Dolomanov <i>et al.</i>, 2009)
;
loop_
    _atom_site_type_symbol
    _atom_site_label
    _atom_site_fract_x
    _atom_site_fract_y
    _atom_site_fract_z
    _atom_site_U_iso_or_equiv
    _atom_site_adp_type
    _atom_site_calc_flag
    _atom_site_refinement_flags
    _atom_site_occupancy
    _atom_site_disorder_assembly
    _atom_site_disorder_group
    Cl Cl1 1.17509(19) 0.37018(14) 0.54369(7) 0.1140(6) Uani d . 1 . .
    O O1 0.8309(4) 0.7058(3) 0.49115(10) 0.0664(7) Uani d . 1 . .
    H H1 0.9264 0.7436 0.4749 0.100 Uiso calc R 1 . .
    O O4 0.0299(4) 0.9974(3) 0.65900(10) 0.0669(8) Uani d . 1 . .
    O O2 0.3609(4) 0.7987(3) 0.80796(10) 0.0644(7) Uani d . 1 . .
    O O3 0.0912(4) 0.9855(3) 0.76403(10) 0.0617(7) Uani d . 1 . .
    N N1 0.5915(4) 0.6334(3) 0.58064(11) 0.0465(7) Uani d . 1 . .
    C C1 1.0430(6) 0.4919(4) 0.49923(16) 0.0734(12) Uani d . 1 . .
    H H1B 1.1417 0.5473 0.4782 0.088 Uiso calc R 1 . .
    H H1A 0.9599 0.4322 0.4754 0.088 Uiso calc R 1 . .
    C C2 0.9080(5) 0.6012(4) 0.52862(13) 0.0488(8) Uani d . 1 . .
    H H2 0.9893 0.6546 0.5553 0.059 Uiso calc R 1 . .
    C C3 0.7283(5) 0.5258(4) 0.55492(15) 0.0522(9) Uani d . 1 . .
    H H3A 0.6519 0.4696 0.5286 0.063 Uiso calc R 1 . .
    H H3B 0.7783 0.4549 0.5811 0.063 Uiso calc R 1 . .
    C C4 0.5835(5) 0.6308(4) 0.63124(14) 0.0488(9) Uani d . 1 . .
    H H4 0.6702 0.5640 0.6485 0.059 Uiso calc R 1 . .
    C C5 0.4496(5) 0.7237(3) 0.66425(13) 0.0395(8) Uani d . 1 . .
    C C6 0.4721(5) 0.7140(4) 0.71966(13) 0.0484(9) Uani d . 1 . .
    H H6 0.5707 0.6503 0.7339 0.058 Uiso calc R 1 . .
    C C7 0.3478(5) 0.7990(4) 0.75334(14) 0.0472(9) Uani d . 1 . .
    C C8 0.2026(5) 0.8932(3) 0.73163(14) 0.0465(8) Uani d . 1 . .
    C C9 0.1786(5) 0.9004(4) 0.67608(14) 0.0466(8) Uani d . 1 . .
    C C10 0.3006(5) 0.8172(4) 0.64293(14) 0.0467(9) Uani d . 1 . .
    H H10 0.2835 0.8234 0.6065 0.056 Uiso calc R 1 . .
    C C11 0.4771(6) 0.6841(5) 0.83311(14) 0.0685(11) Uani d . 1 . .
    H H11C 0.4668 0.6952 0.8708 0.103 Uiso calc R 1 . .
    H H11B 0.6179 0.6924 0.8226 0.103 Uiso calc R 1 . .
    H H11A 0.4251 0.5874 0.8229 0.103 Uiso calc R 1 . .
    C C12 -0.0824(6) 0.9189(5) 0.78748(19) 0.0875(15) Uani d . 1 . .
    H H12C -0.1499 0.9913 0.8096 0.131 Uiso calc R 1 . .
    H H12B -0.0407 0.8342 0.8084 0.131 Uiso calc R 1 . .
    H H12A -0.1748 0.8859 0.7603 0.131 Uiso calc R 1 . .
    C C13 -0.0084(8) 1.0060(6) 0.60329(18) 0.0896(15) Uani d . 1 . .
    H H13C -0.1008 1.0875 0.5962 0.134 Uiso calc R 1 . .
    H H13A -0.0682 0.9133 0.5914 0.134 Uiso calc R 1 . .
    H H13B 0.1181 1.0230 0.5849 0.134 Uiso calc R 1 . .
loop_
    _atom_site_aniso_label
    _atom_site_aniso_U_11
    _atom_site_aniso_U_22
    _atom_site_aniso_U_33
    _atom_site_aniso_U_12
    _atom_site_aniso_U_13
    _atom_site_aniso_U_23
    Cl1 0.0817(7) 0.0840(8) 0.1764(16) 0.0268(7) 0.0172(9) 0.0122(9)
    O1 0.0611(14) 0.0825(17) 0.0555(17) 0.0065(15) 0.0092(14) 0.0266(15)
    O4 0.0658(15) 0.0730(18) 0.0620(19) 0.0251(14) -0.0078(15) 0.0007(15)
    O2 0.0800(18) 0.0735(16) 0.0397(16) 0.0194(15) -0.0047(14) -0.0117(13)
    O3 0.0610(15) 0.0594(15) 0.0647(17) 0.0101(14) 0.0073(14) -0.0150(13)
    N1 0.0467(14) 0.0528(16) 0.0401(18) 0.0021(15) 0.0038(14) 0.0074(14)
    C1 0.067(2) 0.070(3) 0.083(3) -0.005(2) 0.023(2) -0.007(2)
    C2 0.0478(17) 0.057(2) 0.042(2) -0.0037(17) 0.0064(17) -0.0005(18)
    C3 0.055(2) 0.055(2) 0.046(2) -0.0042(18) 0.0125(18) 0.0002(18)
    C4 0.0481(18) 0.051(2) 0.047(2) 0.0039(18) 0.0028(18) 0.0086(18)
    C5 0.0405(17) 0.0397(17) 0.038(2) -0.0011(15) 0.0052(16) 0.0014(15)
    C6 0.0463(18) 0.0483(18) 0.051(2) 0.0055(17) -0.0026(18) 0.0024(18)
    C7 0.054(2) 0.0466(18) 0.041(2) -0.0003(18) -0.0017(18) -0.0044(17)
    C8 0.0449(17) 0.0445(18) 0.050(2) -0.0021(18) 0.0023(18) -0.0055(18)
    C9 0.0443(17) 0.0461(19) 0.049(2) -0.0012(19) -0.0062(18) 0.0010(17)
    C10 0.0470(17) 0.0483(18) 0.045(2) 0.0022(17) 0.0018(17) 0.0001(17)
    C11 0.072(2) 0.087(3) 0.047(2) 0.008(2) -0.002(2) 0.007(2)
    C12 0.060(2) 0.103(3) 0.100(4) 0.011(2) 0.022(3) -0.005(3)
    C13 0.094(3) 0.104(4) 0.071(3) 0.039(3) -0.022(3) 0.002(3)
_geom_special_details
;
All e.s.d.'s (except the e.s.d. in the dihedral angle between two l.s. planes)
are estimated using the full covariance matrix. The cell e.s.d.'s are taken
into account individually in the estimation of e.s.d.'s in distances, angles
and torsion angles; correlations between e.s.d.'s in cell parameters are only
used when they are defined by crystal symmetry. An approximate (isotropic)
treatment of cell e.s.d.'s is used for estimating e.s.d.'s involving l.s.
planes.
;
loop_
    _geom_bond_atom_site_label_1
    _geom_bond_atom_site_label_2
    _geom_bond_site_symmetry_2
    _geom_bond_distance
    _geom_bond_publ_flag
    Cl1 C1 . 1.783(4) ?
    O1 H1 . 0.8200 ?
    O1 C2 . 1.420(4) ?
    O4 C9 . 1.369(4) ?
    O4 C13 . 1.433(5) ?
    O2 C7 . 1.384(4) ?
    O2 C11 . 1.420(4) ?
    O3 C8 . 1.369(4) ?
    O3 C12 . 1.410(4) ?
    N1 C3 . 1.462(4) ?
    N1 C4 . 1.281(4) ?
    C1 H1B . 0.9700 ?
    C1 H1A . 0.9700 ?
    C1 C2 . 1.508(5) ?
    C2 H2 . 0.9800 ?
    C2 C3 . 1.507(4) ?
    C3 H3A . 0.9700 ?
    C3 H3B . 0.9700 ?
    C4 H4 . 0.9300 ?
    C4 C5 . 1.464(5) ?
    C5 C6 . 1.412(5) ?
    C5 C10 . 1.389(5) ?
    C6 H6 . 0.9300 ?
    C6 C7 . 1.398(5) ?
    C7 C8 . 1.379(5) ?
    C8 C9 . 1.415(5) ?
    C9 C10 . 1.373(5) ?
    C10 H10 . 0.9300 ?
    C11 H11C . 0.9600 ?
    C11 H11B . 0.9600 ?
    C11 H11A . 0.9600 ?
    C12 H12C . 0.9600 ?
    C12 H12B . 0.9600 ?
    C12 H12A . 0.9600 ?
    C13 H13C . 0.9600 ?
    C13 H13A . 0.9600 ?
    C13 H13B . 0.9600 ?
loop_
    _geom_angle_atom_site_label_1
    _geom_angle_atom_site_label_2
    _geom_angle_atom_site_label_3
    _geom_angle_site_symmetry_1
    _geom_angle_site_symmetry_3
    _geom_angle
    _geom_angle_publ_flag
    Cl1 C1 H1B . . 109.4 ?
    Cl1 C1 H1A . . 109.4 ?
    O1 C2 C1 . . 107.5(3) ?
    O1 C2 H2 . . 109.5 ?
    O1 C2 C3 . . 108.0(3) ?
    O4 C9 C8 . . 114.9(3) ?
    O4 C9 C10 . . 123.9(3) ?
    O4 C13 H13C . . 109.5 ?
    O4 C13 H13A . . 109.5 ?
    O4 C13 H13B . . 109.5 ?
    O2 C7 C6 . . 124.8(3) ?
    O2 C11 H11C . . 109.5 ?
    O2 C11 H11B . . 109.5 ?
    O2 C11 H11A . . 109.5 ?
    O3 C8 C7 . . 119.4(3) ?
    O3 C8 C9 . . 120.6(3) ?
    O3 C12 H12C . . 109.5 ?
    O3 C12 H12B . . 109.5 ?
    O3 C12 H12A . . 109.5 ?
    N1 C3 C2 . . 112.5(3) ?
    N1 C3 H3A . . 109.1 ?
    N1 C3 H3B . . 109.1 ?
    N1 C4 H4 . . 117.1 ?
    N1 C4 C5 . . 125.7(3) ?
    C1 C2 H2 . . 109.5 ?
    H1B C1 H1A . . 108.0 ?
    C2 O1 H1 . . 109.5 ?
    C2 C1 Cl1 . . 111.3(3) ?
    C2 C1 H1B . . 109.4 ?
    C2 C1 H1A . . 109.4 ?
    C2 C3 H3A . . 109.1 ?
    C2 C3 H3B . . 109.1 ?
    C3 C2 C1 . . 112.7(3) ?
    C3 C2 H2 . . 109.5 ?
    H3A C3 H3B . . 107.8 ?
    C4 N1 C3 . . 117.2(3) ?
    C5 C4 H4 . . 117.1 ?
    C5 C6 H6 . . 119.6 ?
    C5 C10 H10 . . 120.3 ?
    C6 C5 C4 . . 118.0(3) ?
    C7 O2 C11 . . 118.8(3) ?
    C7 C6 C5 . . 120.7(3) ?
    C7 C6 H6 . . 119.6 ?
    C7 C8 C9 . . 119.9(3) ?
    C8 O3 C12 . . 115.3(3) ?
    C8 C7 O2 . . 116.2(3) ?
    C8 C7 C6 . . 119.0(3) ?
    C9 O4 C13 . . 117.9(3) ?
    C9 C10 C5 . . 119.5(3) ?
    C9 C10 H10 . . 120.3 ?
    C10 C5 C4 . . 122.3(3) ?
    C10 C5 C6 . . 119.7(3) ?
    C10 C9 C8 . . 121.2(3) ?
    H11C C11 H11B . . 109.5 ?
    H11C C11 H11A . . 109.5 ?
    H11B C11 H11A . . 109.5 ?
    H12C C12 H12B . . 109.5 ?
    H12C C12 H12A . . 109.5 ?
    H12B C12 H12A . . 109.5 ?
    H13C C13 H13A . . 109.5 ?
    H13C C13 H13B . . 109.5 ?
    H13A C13 H13B . . 109.5 ?
loop_
    _geom_torsion_atom_site_label_1
    _geom_torsion_atom_site_label_2
    _geom_torsion_atom_site_label_3
    _geom_torsion_atom_site_label_4
    _geom_torsion_site_symmetry_1
    _geom_torsion_site_symmetry_2
    _geom_torsion_site_symmetry_3
    _geom_torsion_site_symmetry_4
    _geom_torsion
    _geom_torsion_publ_flag
    Cl1 C1 C2 O1 . . . . 172.3(2) ?
    Cl1 C1 C2 C3 . . . . -68.8(4) ?
    O1 C2 C3 N1 . . . . -57.9(4) ?
    O4 C9 C10 C5 . . . . 178.9(3) ?
    O2 C7 C8 O3 . . . . 3.9(4) ?
    O2 C7 C8 C9 . . . . -180.0(3) ?
    O3 C8 C9 O4 . . . . -4.0(4) ?
    O3 C8 C9 C10 . . . . 174.8(3) ?
    N1 C4 C5 C6 . . . . -175.3(3) ?
    N1 C4 C5 C10 . . . . 6.1(5) ?
    C1 C2 C3 N1 . . . . -176.5(3) ?
    C3 N1 C4 C5 . . . . -176.9(3) ?
    C4 N1 C3 C2 . . . . -111.9(3) ?
    C4 C5 C6 C7 . . . . -179.5(3) ?
    C4 C5 C10 C9 . . . . 179.4(3) ?
    C5 C6 C7 O2 . . . . -178.8(3) ?
    C5 C6 C7 C8 . . . . -0.2(5) ?
    C6 C5 C10 C9 . . . . 0.8(5) ?
    C6 C7 C8 O3 . . . . -174.9(3) ?
    C6 C7 C8 C9 . . . . 1.3(5) ?
    C7 C8 C9 O4 . . . . 179.9(3) ?
    C7 C8 C9 C10 . . . . -1.4(5) ?
    C8 C9 C10 C5 . . . . 0.3(5) ?
    C10 C5 C6 C7 . . . . -0.9(5) ?
    C11 O2 C7 C6 . . . . -13.6(5) ?
    C11 O2 C7 C8 . . . . 167.7(3) ?
    C12 O3 C8 C7 . . . . -84.2(4) ?
    C12 O3 C8 C9 . . . . 99.6(4) ?
    C13 O4 C9 C8 . . . . -177.6(4) ?
    C13 O4 C9 C10 . . . . 3.7(5) ?
loop_
    _geom_hbond_atom_site_label_D
    _geom_hbond_atom_site_label_H
    _geom_hbond_atom_site_label_A
    _geom_hbond_site_symmetry_A
    _geom_hbond_distance_DH
    _geom_hbond_distance_HA
    _geom_hbond_distance_DA
    _geom_hbond_angle_DHA
    O1 H1 N1 3_566 0.82 2.08 2.870(4) 162
