# Supplementary material for: (S,Z)-1-Chloro-3-[(3,4,5-trimeth­oxy­benzyl­idene)amino]­propan-2-ol
Source: Acta Crystallogr Sect E Struct Rep Online. 2011 Jan 8;67(Pt 2):o245. doi: 10.1107/S1600536810053420 (PMC3051781; doi:10.1107/S1600536810053420)
Supplement: Supplementary file 2 [file e-67-0o245-Isup2.hkl]

# 
# h,k,l, Fc-squared, Fo-squared, sigma(Fo-squared) and status flag 
# 
data_I
_shelx_title '' 
_shelx_refln_list_code          4 
_shelx_F_calc_maximum      156.94 
_exptl_crystal_F_000       608.00 
_reflns_d_resolution_high  0.8003 
 
loop_ 
 _symmetry_equiv_pos_as_xyz 
 'x, y, z' 
 '-x+1/2, -y, z+1/2' 
 'x+1/2, -y+1/2, -z' 
 '-x, y+1/2, -z+1/2' 
 
_cell_length_a     6.5332 
_cell_length_b     8.8883 
_cell_length_c    25.2923 
_cell_angle_alpha  90.000 
_cell_angle_beta   90.000 
_cell_angle_gamma  90.000 
 
_shelx_F_squared_multiplier     1.000 
 
loop_ 
 _refln_index_h 
 _refln_index_k 
 _refln_index_l 
 _refln_F_squared_calc 
 _refln_F_squared_meas 
 _refln_F_squared_sigma 
 _refln_observed_status 
   2   0   0     1348.71     1471.62     13.02 o 
   4   0   0      188.99      184.84      7.94 o 
   6   0   0       46.68       55.89      8.02 o 
   8   0   0       67.82       78.59     10.50 o 
   1   1   0     4679.79     4598.19    123.83 o 
   2   1   0     7129.41     7068.69     29.62 o 
   3   1   0      176.45      153.17     24.04 o 
   4   1   0      253.39      230.19      9.62 o 
   5   1   0       15.75       11.94      4.67 o 
   6   1   0       36.61       47.42      5.59 o 
   7   1   0       30.25       39.36      6.03 o 
   8   1   0       57.97       56.87      7.13 o 
   0   2   0      220.77      187.16      6.51 o 
   1   2   0     6223.76     7734.19     31.40 o 
   2   2   0      508.15      452.27      9.50 o 
   3   2   0       91.62       80.12      3.90 o 
   4   2   0      206.56      204.80      7.44 o 
   5   2   0       62.75       72.09      5.20 o 
   6   2   0      128.58      124.37      6.63 o 
   7   2   0       37.01       38.10      6.02 o 
   8   2   0        0.36        3.17      8.88 o 
   1   3   0      216.38      293.19      9.00 o 
   2   3   0     1024.14      933.23     13.60 o 
   3   3   0        7.48        8.48      6.62 o 
   4   3   0       21.06       18.61      1.93 o 
   5   3   0       71.76       80.90      3.79 o 
   6   3   0       26.74       15.82      7.96 o 
   7   3   0        8.27       11.92      8.45 o 
   0   4   0        2.59        1.89      6.77 o 
   1   4   0       45.88       34.25      8.57 o 
   2   4   0     1521.44     1474.05     17.34 o 
   3   4   0     1453.57     1475.36     20.33 o 
   4   4   0      359.54      351.88     12.56 o 
   5   4   0       71.47       69.73      8.72 o 
   6   4   0        0.62        8.23      7.96 o 
   7   4   0        4.72        1.26      8.57 o 
   1   5   0      909.85      818.06      7.38 o 
   2   5   0        0.08       -0.32      0.92 o 
   3   5   0       94.35       76.47      8.14 o 
   4   5   0      414.82      359.09     12.93 o 
   5   5   0      150.50      127.77      9.51 o 
   6   5   0        0.87        0.33      7.79 o 
   7   5   0        1.32        3.39      8.72 o 
   0   6   0      578.97      643.01     40.19 o 
   1   6   0      103.36      107.82      7.10 o 
   2   6   0      125.15      130.73      7.37 o 
   3   6   0     1438.16     1438.13     21.04 o 
   4   6   0        0.32        0.07      6.84 o 
   5   6   0       17.57       15.79      7.71 o 
   6   6   0        1.77       -1.17      8.05 o 
   1   7   0       86.89       94.94      6.97 o 
   2   7   0       47.26       41.58      3.18 o 
   3   7   0      139.36      159.17      9.40 o 
   4   7   0       12.13        5.82      6.47 o 
   5   7   0      228.48      189.16     11.68 o 
   6   7   0        1.51       -5.32      8.36 o 
   0   8   0      258.03      281.41      6.65 o 
   1   8   0        9.40        6.10      5.98 o 
   2   8   0       14.97       17.38      5.92 o 
   3   8   0       37.71       44.01      7.08 o 
   4   8   0        0.01       -0.77      7.10 o 
   5   8   0       38.13       32.20      8.41 o 
   1   9   0       18.80       22.89      9.85 o 
   2   9   0       47.96       54.34     13.06 o 
   3   9   0        6.78       10.61      6.43 o 
   4   9   0       17.85       20.20      7.72 o 
   0  10   0      184.32      239.77     17.36 o 
   1  10   0       79.66      119.13     15.79 o 
   2  10   0        0.34       -1.66     12.90 o 
   3  10   0        3.11       18.86     13.30 o 
   1  11   0       21.68       14.46     13.27 o 
   1   0   1      196.53      189.34      4.35 o 
   2   0   1     2548.75     2318.37     48.50 o 
   3   0   1        6.03        3.28      3.39 o 
   4   0   1       22.45       15.04      3.96 o 
   5   0   1        6.42        8.85      4.71 o 
   6   0   1       18.01       23.81      5.18 o 
   7   0   1       10.17       12.33      5.62 o 
   8   0   1        0.00        3.38      6.22 o 
  -8   1   1        6.79        7.16      6.34 o 
  -7   1   1       80.97       71.09      6.55 o 
  -6   1   1       80.27       81.70      6.04 o 
  -5   1   1       12.45       12.89      4.76 o 
  -4   1   1       39.09       38.58      4.25 o 
  -3   1   1      456.52      452.47     31.34 o 
  -2   1   1       70.38       51.07      3.89 o 
  -1   1   1     2703.86     2760.94     13.61 o 
   1   1   1     2669.67     2846.03     14.91 o 
   2   1   1       70.71       55.80      4.19 o 
   3   1   1      453.29      441.47      9.08 o 
   4   1   1       36.65       30.04      4.32 o 
   5   1   1       13.46       14.83      4.58 o 
   6   1   1       82.80       79.88      5.99 o 
   7   1   1       80.87       74.61      6.83 o 
   8   1   1        6.64        1.63      6.26 o 
  -8   2   1        8.38        9.56      8.88 o 
  -7   2   1        7.06       12.73      5.66 o 
  -6   2   1      187.05      192.19      7.18 o 
  -5   2   1       51.86       50.58      5.11 o 
  -4   2   1       80.82       81.55      4.59 o 
  -3   2   1      147.77      187.10     12.89 o 
  -2   2   1     3534.57     3678.75     52.77 o 
  -1   2   1    24404.52    25365.72    204.99 o 
   0   2   1     2155.35     2093.62     59.71 o 
   1   2   1    24630.87    27395.81    220.14 o 
   3   2   1      146.60      187.66      3.74 o 
   4   2   1       81.30       78.40      4.18 o 
   5   2   1       49.84       46.83      3.72 o 
   6   2   1      187.61      192.77     10.37 o 
   7   2   1        6.97        9.05      8.45 o 
   8   2   1        8.21       10.93      9.51 o 
  -7   3   1        8.10        8.11      8.37 o 
  -6   3   1      103.73      102.97      6.32 o 
  -5   3   1      369.93      353.20     15.70 o 
  -4   3   1       16.99       12.35      2.99 o 
  -3   3   1     1132.31     1044.32     16.05 o 
  -2   3   1     2426.71     2355.55     79.08 o 
  -1   3   1      945.53     1084.30     37.77 o 
   0   3   1      171.04      159.96      5.07 o 
   1   3   1      935.25     1113.67     13.98 o 
   3   3   1     1162.85     1007.98     16.61 o 
   4   3   1       17.71       13.53      2.24 o 
   5   3   1      366.46      353.73      5.91 o 
   6   3   1      101.87       80.78      9.49 o 
   7   3   1        8.22        3.00      8.08 o 
  -7   4   1        3.89        4.91      8.50 o 
  -6   4   1        8.50        6.94      7.76 o 
  -5   4   1      206.80      187.72     10.66 o 
  -4   4   1      280.21      256.47     10.81 o 
  -3   4   1      404.19      400.35     11.52 o 
  -2   4   1     1468.57     1173.22    119.12 o 
  -1   4   1      178.27      213.96     15.31 o 
   0   4   1      139.75      130.08      3.64 o 
   1   4   1      175.66      237.62     11.76 o 
   3   4   1      399.84      396.79     11.72 o 
   4   4   1      271.24      275.47     11.78 o 
   5   4   1      204.78      185.32     10.67 o 
   6   4   1        8.06        4.80      7.54 o 
   7   4   1        3.88        3.74      8.45 o 
  -7   5   1        0.36        1.10      8.46 o 
  -6   5   1       54.95       52.97      9.21 o 
  -5   5   1        3.05        2.77      7.27 o 
  -4   5   1      732.93      645.89     15.56 o 
  -3   5   1      129.70      107.06      8.28 o 
  -2   5   1      151.89       84.53      2.96 o 
  -1   5   1       42.67       38.78      5.20 o 
   0   5   1      103.95      110.83      7.71 o 
   1   5   1       43.01       36.15      2.55 o 
   2   5   1      149.33      101.22      2.34 o 
   3   5   1      123.88      101.05      8.56 o 
   4   5   1      742.33      654.99     16.51 o 
   5   5   1        3.33        8.85      7.36 o 
   6   5   1       54.48       39.81      8.80 o 
   7   5   1        0.38       -3.56      8.71 o 
  -6   6   1       12.01       16.81      8.82 o 
  -5   6   1       10.29        9.29      7.76 o 
  -4   6   1      235.04      203.19     10.30 o 
  -3   6   1      340.52      351.87     11.71 o 
  -2   6   1      105.96       89.59      6.90 o 
  -1   6   1      247.39      242.84      6.78 o 
   0   6   1        4.11        6.14      3.04 o 
   1   6   1      245.15      202.15      3.27 o 
   2   6   1      107.77      104.59      6.16 o 
   3   6   1      342.21      413.91     13.70 o 
   4   6   1      234.89      199.62     10.93 o 
   5   6   1        9.43        1.57      7.37 o 
   6   6   1       11.60       21.43      8.58 o 
  -6   7   1       19.57       21.40      8.99 o 
  -5   7   1       10.07        6.79      7.48 o 
  -4   7   1       42.19       27.12      7.31 o 
  -3   7   1       65.60       64.27      7.44 o 
  -2   7   1      212.61      207.51      4.93 o 
  -1   7   1       10.90       10.96      2.22 o 
   0   7   1        0.60        1.79      2.52 o 
   1   7   1        9.72        5.78      1.66 o 
   2   7   1      215.11      202.14     18.87 o 
   3   7   1       69.59       81.77      8.35 o 
   4   7   1       43.23       34.12      7.48 o 
   5   7   1       10.14        6.82      7.33 o 
   6   7   1       19.93       20.24      8.97 o 
  -5   8   1       28.56       23.53      8.55 o 
  -4   8   1       26.71       26.54      7.79 o 
  -3   8   1       33.68       28.17      7.04 o 
  -2   8   1      234.99      221.77      9.40 o 
  -1   8   1       87.57       88.02      9.31 o 
   0   8   1        9.64       12.11      2.65 o 
   1   8   1       88.27       88.81     11.44 o 
   2   8   1      230.75      237.44      9.92 o 
   3   8   1       32.82       26.24      6.67 o 
   4   8   1       28.15       26.46      7.57 o 
   5   8   1       27.56       23.16      8.12 o 
  -4   9   1        4.23        4.01      7.46 o 
  -3   9   1        7.80       11.75      6.77 o 
  -2   9   1       34.32       23.97      5.55 o 
  -1   9   1       84.28       65.78     10.76 o 
   0   9   1        9.96        3.72      8.06 o 
   2   9   1       33.46       31.05      5.67 o 
   3   9   1        7.69       11.34      6.50 o 
   4   9   1        4.19        4.19      6.90 o 
  -3  10   1        0.43        3.64     13.08 o 
  -2  10   1       16.67       32.49     13.53 o 
  -1  10   1       19.24       24.98     14.09 o 
   0  10   1       13.25        5.17      8.97 o 
   1  10   1       19.48       20.12     14.26 o 
   2  10   1       16.49       45.10     13.50 o 
  -1  11   1       19.19        9.10     12.98 o 
   0  11   1        4.92        5.03     10.17 o 
   1  11   1       19.47       17.81     12.53 o 
   1   0   2      530.64      509.91      9.09 o 
   2   0   2     1657.57     1475.26     17.79 o 
   3   0   2      580.28      548.15     10.33 o 
   4   0   2        1.17       -0.09      3.94 o 
   5   0   2        4.54        4.95      4.52 o 
   6   0   2        4.31        6.03      4.82 o 
   7   0   2      177.87      191.19     10.48 o 
   8   0   2        0.00        1.44      6.17 o 
  -8   1   2        2.54        3.59      6.20 o 
  -7   1   2       89.93      100.01      6.92 o 
  -6   1   2      115.50      109.73      8.30 o 
  -5   1   2       50.74       43.91      5.07 o 
  -4   1   2     1068.77     1008.83     35.17 o 
  -3   1   2       86.09       71.22     11.99 o 
  -2   1   2      863.76      800.86      8.81 o 
  -1   1   2     2391.86     2466.65     24.79 o 
   1   1   2     2367.56     2456.21     53.02 o 
   2   1   2      839.14      804.35     15.22 o 
   3   1   2       82.74       76.10      5.14 o 
   4   1   2     1080.46     1110.44     11.75 o 
   5   1   2       48.85       45.09     10.43 o 
   6   1   2      114.40      108.56     15.39 o 
   7   1   2       91.37      106.27      7.44 o 
   8   1   2        2.40        1.78      8.91 o 
  -8   2   2       14.56       16.09      9.54 o 
  -7   2   2       16.26        8.18      5.35 o 
  -6   2   2        3.65        6.03      4.93 o 
  -5   2   2       18.61       24.04      4.70 o 
  -4   2   2      517.94      491.80      7.83 o 
  -3   2   2      512.45      423.08     24.45 o 
  -2   2   2      141.07      129.43      2.59 o 
  -1   2   2      699.83      763.73     64.64 o 
   0   2   2     1021.55      875.87     40.71 o 
   1   2   2      711.14      716.20     30.34 o 
   2   2   2      132.78      124.95      3.10 o 
   3   2   2      526.60      453.61      6.20 o 
   4   2   2      523.83      482.31     20.85 o 
   5   2   2       20.76       23.67      3.42 o 
   6   2   2        3.41        6.24      4.01 o 
   7   2   2       16.29       11.39      8.36 o 
   8   2   2       14.44        8.14      8.98 o 
  -7   3   2        1.08        4.91      8.32 o 
  -6   3   2       40.37       40.17      5.44 o 
  -5   3   2      296.80      290.29     18.40 o 
  -4   3   2      153.44      136.85      4.91 o 
  -3   3   2      995.31     1018.25     22.53 o 
  -2   3   2     2433.95     2464.30     63.97 o 
  -1   3   2      713.89      637.71     28.21 o 
   0   3   2     2131.08     2070.44    130.39 o 
   1   3   2      718.50      706.46     34.57 o 
   4   3   2      150.53      125.78      7.12 o 
   5   3   2      303.42      275.76     23.75 o 
   6   3   2       41.86       42.72      8.55 o 
   7   3   2        0.95        2.03      8.14 o 
  -7   4   2        7.57        2.49      8.70 o 
  -6   4   2        6.79        5.94      7.82 o 
  -5   4   2      225.67      198.06     11.20 o 
  -4   4   2      190.84      191.37      9.95 o 
  -3   4   2     1188.76     1162.12     52.77 o 
  -2   4   2      157.09      189.50      6.85 o 
  -1   4   2      332.85      311.43     14.23 o 
   0   4   2     1044.37     1114.60     32.13 o 
   1   4   2      337.92      355.50      6.40 o 
   4   4   2      189.10      199.03     10.88 o 
   5   4   2      226.42      213.04     11.49 o 
   6   4   2        5.92        1.93      7.83 o 
   7   4   2        7.40        7.41      8.57 o 
  -7   5   2       48.14       46.49     10.19 o 
  -6   5   2        6.36        3.97      8.04 o 
  -5   5   2        2.11        2.69      7.35 o 
  -4   5   2      111.55       91.27      8.94 o 
  -3   5   2      938.44      848.32      7.29 o 
  -2   5   2      202.45      196.18     15.16 o 
  -1   5   2       91.79       81.53      8.27 o 
   0   5   2      389.13      369.81      5.31 o 
   1   5   2       90.89      103.22     11.87 o 
   2   5   2      213.50      165.25      3.22 o 
   4   5   2      109.45      106.79     10.23 o 
   5   5   2        1.90       -0.56      7.44 o 
   6   5   2        6.14        5.98      7.93 o 
   7   5   2       48.53       62.45     10.37 o 
  -6   6   2       20.62       24.99      8.73 o 
  -5   6   2       12.30       21.21      7.87 o 
  -4   6   2      213.11      189.53     10.53 o 
  -3   6   2       14.98       12.90      6.31 o 
  -2   6   2       28.75       23.79      2.64 o 
  -1   6   2      137.63      140.81      5.73 o 
   0   6   2       14.38       22.75      3.22 o 
   1   6   2      136.05      105.65     12.84 o 
   2   6   2       26.78       22.88      2.75 o 
   3   6   2       16.41        8.99      7.53 o 
   4   6   2      208.62      201.45     11.43 o 
   5   6   2       11.84       14.75      8.27 o 
   6   6   2       20.55       19.80      8.11 o 
  -6   7   2       12.57       14.86      8.83 o 
  -5   7   2       19.63       12.67      8.05 o 
  -4   7   2      147.18      132.56      9.65 o 
  -3   7   2      119.67      105.80      8.42 o 
  -2   7   2      161.86      166.11      8.26 o 
  -1   7   2       81.58       74.49      5.58 o 
   0   7   2        2.61        6.64      3.38 o 
   1   7   2       83.17       88.29      6.16 o 
   2   7   2      162.18      174.40      4.60 o 
   3   7   2      121.52      119.76      9.63 o 
   4   7   2      146.72      139.77     10.04 o 
   5   7   2       19.99       12.75      7.80 o 
   6   7   2       13.22       17.03      8.46 o 
  -5   8   2        7.37       10.92      7.96 o 
  -4   8   2        7.19        4.84      7.29 o 
  -3   8   2       10.58       10.46      6.54 o 
  -2   8   2       89.19       91.76     16.95 o 
  -1   8   2       66.58       82.27      5.92 o 
   0   8   2      114.10      141.57      6.30 o 
   1   8   2       68.97       85.46      4.58 o 
   2   8   2       92.13       91.92      8.15 o 
   3   8   2       10.43        9.15      6.97 o 
   4   8   2        7.29        3.67      6.93 o 
   5   8   2        7.10       11.45      7.85 o 
  -4   9   2        0.10        0.64      7.03 o 
  -3   9   2       20.97       15.70      6.42 o 
  -2   9   2       29.74       39.08      8.76 o 
  -1   9   2       74.71       89.96     10.85 o 
   0   9   2       26.90       17.80     13.15 o 
   1   9   2       74.07       61.79     13.67 o 
   2   9   2       30.52       40.46      8.82 o 
   3   9   2       21.17       22.85      6.96 o 
   4   9   2        0.14        2.21      7.26 o 
  -3  10   2        9.44       19.88     14.36 o 
  -2  10   2        2.91        9.58     13.26 o 
  -1  10   2        9.19        2.72     13.08 o 
   0  10   2       55.57       66.37     11.47 o 
   1  10   2        8.98       11.64     13.92 o 
   2  10   2        2.74        1.61     12.36 o 
  -1  11   2        2.88        3.21     13.98 o 
   0  11   2       77.31       83.99     12.20 o 
   1  11   2        2.97        9.43     13.37 o 
   1   0   3       51.39       50.49      2.02 o 
   2   0   3     1332.20     1310.38     62.38 o 
   3   0   3       12.71       16.24      4.79 o 
   4   0   3       46.08       42.37      5.06 o 
   5   0   3      224.35      235.63      7.25 o 
   6   0   3       48.86       52.45      5.65 o 
   7   0   3      144.78      150.07      6.26 o 
   8   0   3        1.18       -0.50      8.73 o 
  -8   1   3       27.39       34.30      5.29 o 
  -7   1   3        6.72        6.99      5.44 o 
  -6   1   3       43.05       42.41      5.28 o 
  -5   1   3       98.92      112.40      5.91 o 
  -4   1   3      192.94      213.38      6.23 o 
  -3   1   3      397.22      389.83      9.87 o 
  -2   1   3     2033.48     1970.33     36.45 o 
  -1   1   3     9671.71     9637.92     83.51 o 
   0   1   3       20.91       25.33      1.49 o 
   1   1   3     9623.67     9784.75     99.16 o 
   2   1   3     2044.28     2062.66     77.05 o 
   3   1   3      382.81      403.04     15.93 o 
   4   1   3      184.66      210.11     23.09 o 
   5   1   3      100.23      114.68      9.14 o 
   6   1   3       41.52       45.64      4.37 o 
   7   1   3        6.61        3.73      8.12 o 
   8   1   3       27.09       30.18      9.19 o 
  -7   2   3        0.35        1.79      5.15 o 
  -6   2   3      179.68      183.31      8.62 o 
  -5   2   3       75.83       70.12      5.39 o 
  -4   2   3      249.89      265.20      6.27 o 
  -3   2   3      293.62      300.20      6.76 o 
  -2   2   3      570.37      561.45      6.31 o 
  -1   2   3      998.74      997.65     31.50 o 
   0   2   3     2222.63     2262.55     46.02 o 
   1   2   3      965.18      974.46     55.05 o 
   2   2   3      560.35      553.98     12.01 o 
   3   2   3      291.23      312.32      5.82 o 
   4   2   3      252.51      258.98      6.60 o 
   5   2   3       74.33       68.65      4.78 o 
   6   2   3      176.75      180.34     17.69 o 
   7   2   3        0.24        0.95      8.06 o 
  -7   3   3        0.05       -1.91      7.98 o 
  -6   3   3      168.44      177.41      6.85 o 
  -5   3   3       46.75       39.31      4.79 o 
  -4   3   3       88.73       90.35      9.01 o 
  -3   3   3     1820.49     1599.57     79.19 o 
  -2   3   3      993.03      887.94     36.64 o 
  -1   3   3     1184.90     1274.60     53.82 o 
   0   3   3      879.02      900.03     33.16 o 
   1   3   3     1169.53     1185.86     26.35 o 
   3   3   3     1828.31     1484.27      9.18 o 
   4   3   3       85.90       71.08      3.83 o 
   5   3   3       47.19       47.05      3.95 o 
   6   3   3      168.95      143.63     11.11 o 
   7   3   3        0.07       -1.64      7.95 o 
  -7   4   3        9.53        8.06      8.67 o 
  -6   4   3       11.98        5.22      7.84 o 
  -5   4   3       78.28       67.93      8.92 o 
  -4   4   3      361.43      354.50     12.24 o 
  -3   4   3      244.21      216.08      9.56 o 
  -2   4   3       33.39       45.68      3.59 o 
  -1   4   3      427.32      446.00      8.62 o 
   0   4   3      442.01      440.73     51.09 o 
   1   4   3      416.41      460.20      7.26 o 
   2   4   3       31.42       17.75      2.28 o 
   4   4   3      368.58      364.94     12.66 o 
   5   4   3       81.49       74.26      9.97 o 
   6   4   3       11.91        5.86      7.92 o 
   7   4   3        9.53        5.74      8.46 o 
  -7   5   3       15.05       16.50      9.23 o 
  -6   5   3        1.06       -2.32      8.07 o 
  -5   5   3       37.34       26.77      8.04 o 
  -4   5   3      241.66      213.61     10.85 o 
  -3   5   3      329.80      289.61     16.55 o 
  -2   5   3      350.64      342.04      4.51 o 
  -1   5   3      282.93      277.98     22.97 o 
   0   5   3      283.80      345.32     28.89 o 
   1   5   3      293.55      303.53      7.12 o 
   2   5   3      347.40      260.61      4.44 o 
   4   5   3      241.22      201.87     11.66 o 
   5   5   3       37.21       28.88      8.55 o 
   6   5   3        1.09       -0.75      7.95 o 
   7   5   3       15.65       20.21      8.91 o 
  -6   6   3       21.61       29.89      9.18 o 
  -5   6   3       22.73       22.80      7.98 o 
  -4   6   3       61.38       56.69      8.00 o 
  -3   6   3       77.40       68.38      7.80 o 
  -2   6   3      222.58      256.70     21.44 o 
  -1   6   3       63.75       60.87      4.42 o 
   0   6   3       27.50       26.11      5.03 o 
   1   6   3       62.86       62.06      5.65 o 
   2   6   3      224.98      218.94      5.01 o 
   4   6   3       60.75       69.82      9.30 o 
   5   6   3       23.52       24.43      8.27 o 
   6   6   3       21.19       21.52      8.40 o 
  -6   7   3       11.66       15.20      8.95 o 
  -5   7   3        0.26        4.65      7.40 o 
  -4   7   3        1.19        0.19      6.81 o 
  -3   7   3       33.84       32.96      6.71 o 
  -2   7   3      344.02      346.44     10.78 o 
  -1   7   3       48.04       53.17      4.69 o 
   0   7   3      167.46      188.19     15.94 o 
   1   7   3       47.42       44.92      6.03 o 
   2   7   3      341.35      329.05      6.44 o 
   3   7   3       31.60       36.94      7.34 o 
   4   7   3        1.41       -0.96      7.84 o 
   5   7   3        0.29        2.58      8.20 o 
   6   7   3       11.51        6.82      8.33 o 
  -5   8   3       34.18       45.52      9.02 o 
  -4   8   3       25.84       25.58      7.65 o 
  -3   8   3       13.95        8.17      6.37 o 
  -2   8   3       27.34       37.96      8.13 o 
  -1   8   3       20.59       21.64      4.34 o 
   0   8   3        0.07       -0.59      3.38 o 
   1   8   3       20.25       23.11      5.05 o 
   2   8   3       28.66       38.31      6.95 o 
   3   8   3       12.78       11.69      7.61 o 
   4   8   3       24.80       25.28      8.12 o 
   5   8   3       34.06       44.01      8.98 o 
  -4   9   3       10.14       10.50      7.22 o 
  -3   9   3        4.72        5.98      6.71 o 
  -2   9   3       24.71       24.93      5.54 o 
  -1   9   3      172.87      219.53     26.85 o 
   0   9   3       31.07       16.15      9.69 o 
   1   9   3      170.27      197.76      7.98 o 
   2   9   3       25.41       26.94      6.87 o 
   3   9   3        4.56        7.80      6.94 o 
   4   9   3       10.53       16.58      7.48 o 
  -3  10   3        2.90       16.05     13.43 o 
  -2  10   3       19.47       24.59     13.69 o 
  -1  10   3       35.32       41.92      9.99 o 
   0  10   3       11.84       18.70      9.50 o 
   1  10   3       35.98       58.11     14.57 o 
   2  10   3       20.11       21.68     13.00 o 
   3  10   3        2.79        3.36      6.73 o 
   0  11   3        0.53       -2.60     10.29 o 
   0   0   4     5973.13     6596.78     57.62 o 
   1   0   4      193.20      170.76      5.34 o 
   2   0   4     1051.69     1033.28      8.28 o 
   3   0   4      181.60      169.40      8.06 o 
   4   0   4      566.14      557.31     12.77 o 
   5   0   4      590.31      619.89     14.08 o 
   6   0   4       24.59       21.00      4.15 o 
   7   0   4        0.23        3.78      4.49 o 
   8   0   4        0.00       -1.91      8.50 o 
  -8   1   4        9.58       13.83      5.02 o 
  -7   1   4       26.83       29.74      4.89 o 
  -6   1   4       69.98       61.61      8.64 o 
  -5   1   4       57.92       59.03      5.26 o 
  -4   1   4       87.90       77.55      4.91 o 
  -3   1   4     1947.21     1982.88     19.64 o 
  -2   1   4     3604.49     3565.61     69.78 o 
  -1   1   4      532.39      515.43      9.14 o 
   0   1   4     5233.69     4833.83    102.09 o 
   1   1   4      522.17      494.30     26.45 o 
   2   1   4     3620.37     3695.81     14.30 o 
   3   1   4     1941.37     1956.68     15.50 o 
   4   1   4       84.20       85.22      5.69 o 
   5   1   4       60.59       67.54      5.17 o 
   6   1   4       72.31       70.31      5.85 o 
   7   1   4       26.60       25.73      8.24 o 
   8   1   4        9.68       12.63      9.29 o 
  -7   2   4        2.18        2.90      5.36 o 
  -6   2   4      146.92      141.84      6.82 o 
  -5   2   4      194.39      209.81      6.74 o 
  -4   2   4      104.15       91.61      4.88 o 
  -3   2   4       59.76       50.10      6.97 o 
  -2   2   4       62.39       73.52      3.85 o 
  -1   2   4     1628.79     1576.53     21.95 o 
   0   2   4        2.68        2.18      1.98 o 
   1   2   4     1645.52     1690.93     39.88 o 
   2   2   4       58.54       81.12      3.85 o 
   3   2   4       63.00       65.07      3.92 o 
   4   2   4      101.90      100.23      5.29 o 
   5   2   4      195.10      222.85      6.20 o 
   6   2   4      149.24      145.13      7.56 o 
   7   2   4        2.19        3.60      7.71 o 
  -7   3   4       20.29       21.50      8.78 o 
  -6   3   4       12.03        8.64      4.69 o 
  -5   3   4      238.13      228.40     18.19 o 
  -4   3   4      178.44      161.16      4.05 o 
  -3   3   4      101.25       94.67      4.49 o 
  -2   3   4       60.21       50.29      2.53 o 
  -1   3   4      177.58      183.68      7.73 o 
   0   3   4      357.86      310.38      6.42 o 
   1   3   4      179.41      182.62      8.88 o 
   2   3   4       57.73       45.94      5.56 o 
   3   3   4      102.36      109.57      3.82 o 
   4   3   4      172.84      180.06      5.65 o 
   5   3   4      234.60      227.07      5.85 o 
   6   3   4       11.63       14.45      8.41 o 
   7   3   4       19.88       15.42      8.15 o 
  -7   4   4       31.06       31.81      9.14 o 
  -6   4   4       27.30       29.95      8.58 o 
  -5   4   4       23.72       21.76      3.95 o 
  -4   4   4      131.00      153.44     12.49 o 
  -3   4   4      137.20      128.16      6.67 o 
  -2   4   4      113.04      142.10     11.98 o 
  -1   4   4      395.25      363.67     17.36 o 
   0   4   4       49.26       42.82      7.85 o 
   1   4   4      372.88      332.08      6.50 o 
   2   4   4      116.99      123.11      4.49 o 
   5   4   4       23.17       19.96      8.40 o 
   6   4   4       28.37       13.99      8.25 o 
   7   4   4       30.64       31.50      9.00 o 
  -7   5   4        1.19       -1.80      8.50 o 
  -6   5   4       15.50       18.45      8.46 o 
  -5   5   4       68.37       51.21      8.55 o 
  -4   5   4      113.99      115.36      9.29 o 
  -3   5   4       95.24       90.87      3.84 o 
  -2   5   4      214.05      223.83      4.24 o 
  -1   5   4      631.80      644.91     36.85 o 
   0   5   4     1284.95     1234.25    195.37 o 
   1   5   4      631.98      650.80      9.97 o 
   2   5   4      216.83      180.34      4.27 o 
   5   5   4       66.65       70.09      9.64 o 
   6   5   4       15.65       11.04      8.54 o 
   7   5   4        1.13        2.27      8.56 o 
  -6   6   4        7.95        2.87      8.20 o 
  -5   6   4       69.45       69.35      9.21 o 
  -4   6   4       60.56       63.30      8.14 o 
  -3   6   4      266.67      241.28     10.45 o 
  -2   6   4      146.48      132.20      7.49 o 
  -1   6   4       56.23       62.41      6.80 o 
   0   6   4       27.92       24.26      6.76 o 
   1   6   4       57.90       65.76      5.79 o 
   2   6   4      146.23      137.77      4.75 o 
   4   6   4       63.21       87.88      9.10 o 
   5   6   4       70.43       94.38     10.73 o 
   6   6   4        7.81        5.74      8.50 o 
  -6   7   4        3.07        9.59      8.53 o 
  -5   7   4       25.70       27.01      8.29 o 
  -4   7   4       14.58       10.81      7.08 o 
  -3   7   4       99.24       90.87      8.16 o 
  -2   7   4       43.60       44.77      6.63 o 
  -1   7   4      108.17      115.83      5.24 o 
   0   7   4      593.61      665.02     26.74 o 
   1   7   4      106.42      112.15      7.14 o 
   2   7   4       41.93       46.45      4.29 o 
   4   7   4       13.67       12.83      8.27 o 
   5   7   4       25.52       35.53      9.11 o 
   6   7   4        3.23        6.84      8.55 o 
  -5   8   4        9.15        6.78      7.98 o 
  -4   8   4        3.31        4.53      7.32 o 
  -3   8   4       39.47       42.86      7.41 o 
  -2   8   4      102.77      100.13      7.35 o 
  -1   8   4       30.08       35.52      4.62 o 
   0   8   4        1.96        2.73      5.24 o 
   1   8   4       32.46       46.69      5.51 o 
   3   8   4       39.51       38.40      7.71 o 
   4   8   4        3.38        8.25      7.95 o 
   5   8   4        9.32       10.89      8.21 o 
  -4   9   4        0.90        0.27      6.87 o 
  -3   9   4        1.34        4.45      5.60 o 
  -2   9   4       28.85       28.04      9.09 o 
  -1   9   4       26.47       27.45     10.72 o 
   0   9   4        4.57        1.59      5.46 o 
   1   9   4       25.62       33.05      5.74 o 
   2   9   4       28.03       27.42      7.35 o 
   3   9   4        1.20        3.62      7.08 o 
   4   9   4        1.02        4.53      7.79 o 
  -3  10   4        0.80        5.71     12.69 o 
  -2  10   4        0.31        2.16     13.91 o 
  -1  10   4        5.51        6.36      6.32 o 
   0  10   4       37.91       27.98      9.71 o 
   1  10   4        5.63        3.70     13.09 o 
   2  10   4        0.36        0.68     12.20 o 
   3  10   4        0.70       -1.17      6.86 o 
   0  11   4        4.54       -2.29     10.63 o 
   1   0   5     2529.54     2362.49     49.33 o 
   2   0   5       94.97      103.86      7.31 o 
   3   0   5      821.51      869.41     12.51 o 
   4   0   5      215.05      246.07      6.63 o 
   5   0   5        6.98        5.30      4.05 o 
   6   0   5       11.67       20.48      5.08 o 
   7   0   5       61.28       69.68      6.54 o 
   8   0   5        5.70        8.99      8.41 o 
  -8   1   5       17.62       13.80      5.87 o 
  -7   1   5       17.81       22.09      4.74 o 
  -6   1   5       65.68       67.91      4.85 o 
  -5   1   5      139.30      144.36      8.29 o 
  -4   1   5      329.00      314.29     11.16 o 
  -3   1   5      152.86      155.98      8.02 o 
  -2   1   5      201.04      203.86      3.37 o 
  -1   1   5     6551.45     6635.50    110.66 o 
   0   1   5      188.38      204.94     11.73 o 
   1   1   5     6467.21     6619.31     40.46 o 
   2   1   5      208.04      203.27      4.51 o 
   3   1   5      153.30      159.77      5.90 o 
   4   1   5      336.10      345.75      8.80 o 
   5   1   5      134.20      126.68      5.77 o 
   6   1   5       64.18       60.09      5.31 o 
   7   1   5       18.49       24.35      8.09 o 
   8   1   5       17.72       15.78      9.19 o 
  -7   2   5       17.96       20.85      4.68 o 
  -6   2   5      109.63      105.81      6.54 o 
  -5   2   5      164.75      168.43      7.45 o 
  -4   2   5       62.36       69.57     11.16 o 
  -3   2   5      307.41      315.56      9.54 o 
  -2   2   5      356.60      371.31      4.09 o 
  -1   2   5      494.64      507.28     26.50 o 
   0   2   5     2630.20     2387.52     42.62 o 
   1   2   5      491.60      540.08     19.64 o 
   2   2   5      342.65      402.56      7.14 o 
   3   2   5      308.01      354.65      7.07 o 
   4   2   5       60.61       69.53      5.01 o 
   5   2   5      166.89      171.16      7.02 o 
   6   2   5      113.47      110.76      5.72 o 
   7   2   5       18.42       12.39      8.18 o 
  -7   3   5        0.45        3.22      8.93 o 
  -6   3   5       53.52       53.74      5.25 o 
  -5   3   5       77.41       81.06      5.18 o 
  -4   3   5       19.95       16.06      2.58 o 
  -3   3   5       74.38       56.06      5.78 o 
  -2   3   5     1114.68     1100.04     26.04 o 
  -1   3   5      963.01      937.39     34.62 o 
   0   3   5      375.86      343.76     21.50 o 
   1   3   5      943.94      903.78      7.48 o 
   2   3   5     1091.08     1231.69     57.58 o 
   3   3   5       76.52       75.25      4.17 o 
   4   3   5       20.07       25.30      4.27 o 
   5   3   5       78.70       93.56      5.43 o 
   6   3   5       53.23       56.17      9.67 o 
   7   3   5        0.39        1.35      8.14 o 
  -7   4   5        0.78        1.64      8.84 o 
  -6   4   5       15.92       11.05      7.64 o 
  -5   4   5      182.91      196.44      7.73 o 
  -4   4   5      162.65      151.74     12.80 o 
  -3   4   5      278.03      250.84      3.51 o 
  -2   4   5       33.13       32.03      2.93 o 
  -1   4   5      683.29      662.14     28.65 o 
   0   4   5      136.45      150.36     13.16 o 
   1   4   5      694.09      721.48     55.09 o 
   2   4   5       31.95       32.29      3.95 o 
   5   4   5      184.11      185.19     11.38 o 
   6   4   5       16.23       15.03      8.67 o 
   7   4   5        0.80       -1.43      8.58 o 
  -7   5   5        6.76        7.61      9.01 o 
  -6   5   5        0.73       -1.56      7.77 o 
  -5   5   5      115.29       95.68      9.43 o 
  -4   5   5       80.25       72.55      8.60 o 
  -3   5   5       20.38       17.86      3.10 o 
  -2   5   5       26.92       27.41      3.56 o 
  -1   5   5      198.14      216.73     10.44 o 
   0   5   5      270.76      356.03     14.21 o 
   1   5   5      193.18      195.55      6.35 o 
   2   5   5       29.20       27.03      3.67 o 
   5   5   5      111.82      109.30     10.18 o 
   6   5   5        0.91        2.28      8.58 o 
   7   5   5        6.96       13.04      8.73 o 
  -6   6   5       12.63       10.35      8.13 o 
  -5   6   5        2.98        5.93      7.73 o 
  -4   6   5       63.82       64.57      8.37 o 
  -3   6   5       34.67       34.91      7.00 o 
  -2   6   5      258.60      300.14      6.33 o 
  -1   6   5       49.37       60.69      4.46 o 
   0   6   5       55.01       47.25      5.04 o 
   1   6   5       50.70       51.12      5.52 o 
   2   6   5      257.22      305.82      7.05 o 
   5   6   5        3.03        8.22      8.42 o 
   6   6   5       12.14       19.42      9.10 o 
  -6   7   5        1.68        7.31      8.34 o 
  -5   7   5        4.99        3.70      7.45 o 
  -4   7   5       24.00       32.10      7.60 o 
  -3   7   5       53.85       47.12      7.22 o 
  -2   7   5        3.81        3.85      4.69 o 
  -1   7   5      195.29      209.54      7.34 o 
   0   7   5      117.66      119.13      6.71 o 
   1   7   5      200.44      220.77      8.60 o 
   2   7   5        2.99        4.14      3.90 o 
   4   7   5       24.15       31.55      7.90 o 
   5   7   5        4.99       10.55      9.28 o 
   6   7   5        1.72       16.11      9.18 o 
  -5   8   5        4.64        8.02      7.96 o 
  -4   8   5       41.22       37.71      7.72 o 
  -3   8   5       69.37       70.22      7.60 o 
  -2   8   5       33.42       34.26      5.49 o 
  -1   8   5       33.21       39.35      4.72 o 
   0   8   5        1.56       -4.53      5.25 o 
   1   8   5       34.40       37.77      5.23 o 
   4   8   5       41.53       39.22      9.21 o 
   5   8   5        4.28       -1.23      8.23 o 
  -4   9   5        7.87       14.88      7.60 o 
  -3   9   5        6.98       11.10      5.78 o 
  -2   9   5        0.98        1.13      5.39 o 
  -1   9   5       13.30       11.79      6.33 o 
   0   9   5       39.21       33.42      6.03 o 
   1   9   5       13.36       11.50     11.99 o 
   2   9   5        1.03        1.57      6.19 o 
   3   9   5        7.01       11.29      7.87 o 
   4   9   5        8.02        7.51      8.37 o 
  -3  10   5       10.88       15.31     13.85 o 
  -2  10   5        5.52        8.13     14.10 o 
  -1  10   5        2.41       -1.03      6.41 o 
   0  10   5       28.92       17.49      9.26 o 
   1  10   5        2.30        2.19     12.45 o 
   2  10   5        5.17        9.04     12.89 o 
   3  10   5       11.10       17.64      7.93 o 
   0   0   6     2203.30     2269.27     61.05 o 
   1   0   6      426.25      430.12      9.24 o 
   2   0   6      566.63      562.18     16.76 o 
   3   0   6        6.76        8.19      5.20 o 
   4   0   6       51.49       56.72      6.72 o 
   5   0   6       16.30       13.90      6.60 o 
   6   0   6      105.58       99.21      6.10 o 
   7   0   6       63.42       63.10      6.15 o 
   8   0   6       13.45        8.14      8.71 o 
  -7   1   6       23.40       20.16      5.43 o 
  -6   1   6       23.90       21.60      4.32 o 
  -5   1   6       95.67       99.04      5.09 o 
  -4   1   6       44.07       50.54      5.48 o 
  -3   1   6      134.91      143.77      5.62 o 
  -2   1   6     1268.68     1165.45     30.94 o 
  -1   1   6      121.89      123.47      3.71 o 
   0   1   6     9637.24    10424.53    374.87 o 
   1   1   6      128.84      132.04      2.44 o 
   2   1   6     1293.60     1218.61     12.18 o 
   3   1   6      123.95      130.99      6.11 o 
   4   1   6       45.18       50.11      5.67 o 
   5   1   6       98.46       99.55      7.46 o 
   6   1   6       22.54       23.05      5.01 o 
   7   1   6       23.34       20.68      8.11 o 
  -7   2   6       26.09       27.05      4.85 o 
  -6   2   6       29.08       34.47      4.59 o 
  -5   2   6       49.40       46.18      5.26 o 
  -4   2   6      110.42       83.92      8.45 o 
  -3   2   6      301.32      301.87     10.47 o 
  -2   2   6     4446.54     4763.28     60.86 o 
  -1   2   6       77.31       69.08      7.65 o 
   0   2   6     1531.19     1427.49     17.80 o 
   1   2   6       77.74       59.35      9.82 o 
   2   2   6     4434.15     4997.64     23.51 o 
   3   2   6      299.65      307.58      7.15 o 
   4   2   6      114.52      108.90      5.90 o 
   5   2   6       49.41       56.56      5.80 o 
   6   2   6       28.65       39.60      6.28 o 
   7   2   6       26.01       23.23      8.58 o 
  -7   3   6        0.72        1.41      6.32 o 
  -6   3   6       75.36       73.39      5.79 o 
  -5   3   6       25.12       27.06      4.45 o 
  -4   3   6      113.04      124.90      7.12 o 
  -3   3   6      290.20      325.78      5.53 o 
  -2   3   6      154.74      131.75      3.38 o 
  -1   3   6      441.60      389.73     24.98 o 
   0   3   6      207.54      187.40      6.94 o 
   1   3   6      450.90      428.29      5.86 o 
   2   3   6      157.35      175.04      6.21 o 
   3   3   6      293.95      342.50      7.18 o 
   4   3   6      111.16      128.44      5.60 o 
   5   3   6       23.54       33.68      5.91 o 
   6   3   6       74.78       77.08     10.14 o 
   7   3   6        0.76        5.22      8.56 o 
  -7   4   6        6.52       13.85      9.63 o 
  -6   4   6        0.20        2.91      8.03 o 
  -5   4   6       39.05       44.48      4.98 o 
  -4   4   6       31.99       36.58      3.46 o 
  -3   4   6      111.64      105.75      6.01 o 
  -2   4   6      151.24      163.90     10.37 o 
  -1   4   6     1635.48     1711.27     31.34 o 
   0   4   6      447.49      404.27     17.16 o 
   1   4   6     1640.89     1721.54     38.47 o 
   2   4   6      154.48      195.04      6.46 o 
   4   4   6       32.12       11.58      3.74 o 
   6   4   6        0.21        6.06      9.01 o 
   7   4   6        6.22       10.11      8.99 o 
  -7   5   6       14.50       17.86     10.09 o 
  -6   5   6        4.32       15.14      8.37 o 
  -5   5   6       13.52       17.25      7.48 o 
  -4   5   6       18.20       12.35      6.93 o 
  -3   5   6      146.95      147.22      3.69 o 
  -2   5   6       18.17       22.48      3.37 o 
  -1   5   6       29.93       33.46      3.41 o 
   0   5   6      440.66      516.07     22.28 o 
   1   5   6       28.36       35.56      4.93 o 
   2   5   6       18.29       22.20      4.09 o 
   6   5   6        4.64        8.74      9.37 o 
   7   5   6       14.51       10.41      9.19 o 
  -6   6   6        5.36        8.45      8.66 o 
  -5   6   6       11.54        7.33      7.53 o 
  -4   6   6       93.83       81.36      8.36 o 
  -3   6   6       62.04       58.57      7.43 o 
  -2   6   6      139.25      141.44      4.57 o 
  -1   6   6      122.06      109.25     18.34 o 
   0   6   6        1.09        4.54      4.65 o 
   1   6   6      122.77      120.08      6.62 o 
   2   6   6      141.49      152.87      5.94 o 
   5   6   6       11.97       18.35      8.22 o 
   6   6   6        5.60        9.87      9.22 o 
  -6   7   6       10.58       11.92      8.96 o 
  -5   7   6       14.39       19.82      8.05 o 
  -4   7   6        7.81        6.84      6.59 o 
  -3   7   6        9.16        9.01      6.09 o 
  -2   7   6       51.00       61.11      6.82 o 
  -1   7   6       70.13       64.57      6.60 o 
   0   7   6       12.73        7.16      5.27 o 
   1   7   6       69.28       72.90      6.34 o 
   2   7   6       51.16       65.43      6.11 o 
   5   7   6       14.74       26.66      9.14 o 
   6   7   6       10.34        6.69      9.22 o 
  -5   8   6        8.65        7.11      8.42 o 
  -4   8   6        0.89        0.24      6.88 o 
  -3   8   6        5.98        4.73      6.64 o 
  -2   8   6       28.61       37.08      5.82 o 
  -1   8   6       82.08      111.47      9.88 o 
   0   8   6       23.95       13.13      5.26 o 
   1   8   6       81.11       93.88      6.04 o 
   4   8   6        0.92       -0.09      8.04 o 
   5   8   6        8.47       19.95      9.61 o 
  -4   9   6        3.44        4.50      7.80 o 
  -3   9   6       47.41       61.72     17.07 o 
  -2   9   6       16.51       14.42      7.76 o 
  -1   9   6        7.80        3.10      5.98 o 
   0   9   6       12.83       12.87      5.65 o 
   1   9   6        8.12        7.58     11.21 o 
   3   9   6       47.17       58.89      8.23 o 
   4   9   6        3.34        3.53      8.91 o 
  -3  10   6       10.95        7.45      8.83 o 
  -2  10   6        5.02        3.52      8.34 o 
  -1  10   6        1.23       -0.64      6.47 o 
   0  10   6        6.83       -2.86     11.87 o 
   1  10   6        1.24        6.86     12.25 o 
   2  10   6        4.83        7.59     12.83 o 
   3  10   6       10.87       13.08      8.40 o 
   1   0   7       42.81       50.59      3.28 o 
   2   0   7     1710.42     1789.79     57.82 o 
   3   0   7      487.07      488.18     10.64 o 
   4   0   7      960.58     1019.65     15.65 o 
   5   0   7        0.04        0.67      6.42 o 
   6   0   7        0.06        2.31      4.92 o 
   7   0   7        2.91        4.11      5.27 o 
  -7   1   7        0.19        0.24      4.82 o 
  -6   1   7        5.82        3.68      4.95 o 
  -5   1   7       76.35       76.47      8.94 o 
  -4   1   7      498.49      517.77     12.94 o 
  -3   1   7      209.21      200.91      8.46 o 
  -2   1   7      842.58      955.74      9.68 o 
  -1   1   7      120.56      111.24      3.48 o 
   0   1   7     2171.06     1873.83     50.11 o 
   1   1   7      120.67      106.02      9.97 o 
   2   1   7      863.67      948.84     11.94 o 
   3   1   7      205.26      186.96      6.74 o 
   4   1   7      490.15      542.09     11.08 o 
   5   1   7       79.71       76.17      7.00 o 
   6   1   7        5.71        4.15      4.59 o 
   7   1   7        0.20        1.49      8.07 o 
  -7   2   7        3.05       -1.08      5.32 o 
  -6   2   7       58.39       66.35      5.13 o 
  -5   2   7       10.73       10.61      4.32 o 
  -4   2   7      116.21      101.56     19.06 o 
  -3   2   7       40.55       57.55      8.92 o 
  -2   2   7     1510.10     1690.12     18.91 o 
  -1   2   7        4.64        3.95      1.83 o 
   0   2   7      767.01      783.04     20.65 o 
   1   2   7        3.72        3.14      2.53 o 
   2   2   7     1484.02     1742.54     68.02 o 
   3   2   7       41.28       71.44      6.13 o 
   4   2   7      116.62      118.09      6.41 o 
   5   2   7       11.12       11.14      5.56 o 
   6   2   7       58.99       63.50      5.38 o 
   7   2   7        3.19       -0.45      8.26 o 
  -7   3   7        1.19        3.81      6.57 o 
  -6   3   7        3.35        5.32      4.15 o 
  -5   3   7       14.04        8.28      4.43 o 
  -4   3   7      203.01      207.94      5.70 o 
  -3   3   7       66.81       70.36      3.05 o 
  -2   3   7      270.58      300.83     12.72 o 
  -1   3   7     1469.81     1515.27     53.79 o 
   0   3   7       12.45       16.72      2.63 o 
   1   3   7     1496.41     1638.23     17.46 o 
   2   3   7      284.52      318.49     38.47 o 
   3   3   7       68.00       81.64      5.40 o 
   4   3   7      202.52      236.35      7.34 o 
   5   3   7       14.28       14.46      5.24 o 
   6   3   7        3.29       10.85      8.48 o 
   7   3   7        1.29        5.18      8.91 o 
  -7   4   7       12.34       13.02      6.96 o 
  -6   4   7       28.03       28.87      9.34 o 
  -5   4   7        2.34       -0.17      3.55 o 
  -4   4   7       99.01       98.76      4.73 o 
  -3   4   7      331.33      322.83      4.23 o 
  -2   4   7      292.75      307.33      8.70 o 
  -1   4   7     2005.46     2187.09     22.46 o 
   0   4   7       65.79       64.41      4.95 o 
   1   4   7     1992.93     1987.04     17.13 o 
   2   4   7      290.68      284.24      8.00 o 
   4   4   7      102.37       74.93      5.13 o 
   6   4   7       27.31       24.08      9.28 o 
   7   4   7       12.27        8.66      9.20 o 
  -7   5   7       11.41       21.83      7.48 o 
  -6   5   7       39.41       45.67     10.12 o 
  -5   5   7       80.22       77.65      9.35 o 
  -4   5   7       26.20       33.27      7.75 o 
  -3   5   7       75.95       85.69      4.25 o 
  -2   5   7      171.47      179.73      9.45 o 
  -1   5   7      150.04      154.43     12.54 o 
   0   5   7        5.25        7.35      3.14 o 
   1   5   7      157.18      151.17      6.88 o 
   2   5   7      175.45      182.15      6.15 o 
   6   5   7       39.64       32.40      9.89 o 
   7   5   7       11.62        5.08      9.32 o 
  -6   6   7        4.68        2.13      8.92 o 
  -5   6   7       12.23        7.98      8.21 o 
  -4   6   7       78.97       63.03      8.62 o 
  -3   6   7        2.97        1.40      7.01 o 
  -2   6   7       44.08       51.67      5.03 o 
  -1   6   7      281.56      285.63      7.65 o 
   0   6   7      370.48      433.12     16.78 o 
   1   6   7      278.00      268.44      8.58 o 
   2   6   7       46.61       52.35      5.08 o 
   6   6   7        4.31       11.74      9.75 o 
  -6   7   7        4.26        4.12      8.98 o 
  -5   7   7        9.84       10.32      8.39 o 
  -4   7   7       21.10       29.55      8.19 o 
  -3   7   7       17.49       18.67      6.98 o 
  -2   7   7       61.05       74.92     16.90 o 
  -1   7   7       41.13       48.53      9.99 o 
   0   7   7        4.68        0.65      7.91 o 
   1   7   7       39.28       40.44      6.58 o 
   2   7   7       63.38       67.34      5.52 o 
   5   7   7        9.93       17.89      8.64 o 
   6   7   7        4.31        7.51      9.42 o 
  -5   8   7        3.82        2.35      8.54 o 
  -4   8   7        6.76       10.35      7.38 o 
  -3   8   7       10.20       22.60      6.00 o 
  -2   8   7       30.61       33.45      9.41 o 
  -1   8   7       23.95       23.85      5.69 o 
   0   8   7        6.74        4.27      5.29 o 
   1   8   7       24.23       32.57      5.51 o 
   5   8   7        3.55        4.44      9.13 o 
  -4   9   7       13.67       22.16      8.20 o 
  -3   9   7        4.26        4.94      7.82 o 
  -2   9   7       17.96       14.53      9.34 o 
  -1   9   7       16.76       16.79      6.07 o 
   0   9   7       10.71       11.85      5.83 o 
   1   9   7       16.48       26.12     11.62 o 
   4   9   7       13.83       17.57      8.66 o 
  -3  10   7        6.32        5.09      8.68 o 
  -2  10   7        1.34        1.88      7.82 o 
  -1  10   7        9.12        5.51      6.30 o 
   0  10   7        0.25        1.41     10.67 o 
   1  10   7        8.92       10.91     12.63 o 
   2  10   7        1.49        9.05     12.83 o 
   3  10   7        6.10       13.63      8.19 o 
   0   0   8        6.45       12.10      3.71 o 
   1   0   8     1671.03     1711.96     57.77 o 
   2   0   8      153.73      134.84      6.10 o 
   3   0   8       79.97       81.98      6.36 o 
   4   0   8       27.44       31.62      6.95 o 
   5   0   8       65.99       78.01      8.09 o 
   6   0   8        3.28        3.80      5.01 o 
   7   0   8       29.72       31.16      5.75 o 
  -7   1   8        2.10        1.83      5.13 o 
  -6   1   8        8.78       10.39      5.08 o 
  -5   1   8       93.51       92.26      8.74 o 
  -4   1   8      114.04       98.01      7.98 o 
  -3   1   8     1031.12     1059.99     16.06 o 
  -2   1   8      816.55      835.74     33.56 o 
  -1   1   8      291.53      271.00      9.04 o 
   0   1   8      266.13      273.03     12.59 o 
   1   1   8      278.20      308.97      6.00 o 
   2   1   8      829.98      912.61     12.70 o 
   3   1   8     1041.71      998.02     13.36 o 
   4   1   8      112.39      115.62      7.02 o 
   5   1   8       93.34      104.63      7.44 o 
   6   1   8        8.96       12.03      4.81 o 
   7   1   8        1.93       -1.03      8.29 o 
  -7   2   8        1.59        2.15      5.16 o 
  -6   2   8       29.52       23.89      5.37 o 
  -5   2   8      139.68      129.16     10.62 o 
  -4   2   8       12.30        7.30      7.74 o 
  -3   2   8      428.03      502.33     30.24 o 
  -2   2   8     1648.27     1571.62     62.70 o 
  -1   2   8      620.36      649.32     18.05 o 
   0   2   8       38.41       35.01      4.34 o 
   1   2   8      614.66      667.39     59.11 o 
   2   2   8     1615.27     1685.72     20.42 o 
   3   2   8      422.35      475.23      9.91 o 
   4   2   8       10.11       13.02      5.68 o 
   5   2   8      140.61      142.79      7.75 o 
   6   2   8       29.72       21.25      5.80 o 
   7   2   8        1.56        3.09      8.85 o 
  -7   3   8       34.14       41.07      9.78 o 
  -6   3   8        5.19        3.65      4.67 o 
  -5   3   8      148.77      166.20      5.84 o 
  -4   3   8       58.08       55.61      4.25 o 
  -3   3   8      112.88      131.60      4.49 o 
  -2   3   8       91.86       86.61      4.57 o 
  -1   3   8     1148.08     1208.93     21.16 o 
   0   3   8        2.70       -0.01      2.80 o 
   1   3   8     1165.40     1139.34     13.85 o 
   2   3   8       95.91       93.94     13.27 o 
   3   3   8      117.81      145.53      6.79 o 
   4   3   8       58.48       66.02      6.16 o 
   5   3   8      151.70      172.10      7.56 o 
   7   3   8       33.75       37.01     10.16 o 
  -7   4   8        2.95       -0.57     10.10 o 
  -6   4   8       26.78       31.22      7.00 o 
  -5   4   8       91.99       95.47      7.44 o 
  -4   4   8       46.44       43.36      3.77 o 
  -3   4   8      194.58      209.92      8.95 o 
  -2   4   8      101.45      103.94      7.09 o 
  -1   4   8       73.23       67.42      6.01 o 
   0   4   8      584.21      557.89     10.76 o 
   1   4   8       67.46       60.17      5.80 o 
   2   4   8       98.75      143.66      8.20 o 
   4   4   8       46.74       36.42      5.31 o 
   6   4   8       26.79       32.68      9.23 o 
   7   4   8        2.94        0.46      9.44 o 
  -6   5   8       12.06       17.63      6.84 o 
  -5   5   8       60.38       58.16      9.17 o 
  -4   5   8       19.71       17.07      7.71 o 
  -3   5   8       62.96       64.10      6.49 o 
  -2   5   8       28.43       20.61      3.83 o 
  -1   5   8       30.31       32.08      2.39 o 
   0   5   8     1123.16     1183.66     19.86 o 
   1   5   8       32.68       27.77      5.64 o 
   2   5   8       26.96       32.13      4.92 o 
   6   5   8       12.04       22.09      9.13 o 
  -6   6   8        0.29        0.87      6.99 o 
  -5   6   8        6.83        5.80      8.28 o 
  -4   6   8       38.03       47.58      8.32 o 
  -3   6   8       67.89       69.60      6.61 o 
  -2   6   8      156.10      137.75     23.14 o 
  -1   6   8      127.43      137.58     10.57 o 
   0   6   8       88.76       97.99     12.84 o 
   1   6   8      125.04      128.39      7.58 o 
   2   6   8      157.75      171.01      7.09 o 
   6   6   8        0.33       -0.96      9.29 o 
  -5   7   8       19.04       30.78      7.12 o 
  -4   7   8       24.43       22.98      8.17 o 
  -3   7   8       23.61       16.98      9.95 o 
  -2   7   8       43.91       49.45      7.63 o 
  -1   7   8        1.31        0.67      5.46 o 
   0   7   8       21.25       28.59      7.63 o 
   1   7   8        1.10        0.98      6.03 o 
   2   7   8       43.78       53.33      5.51 o 
  -5   8   8        4.04        5.66      6.73 o 
  -4   8   8        0.91       -2.23     11.00 o 
  -3   8   8       28.30       30.71     12.62 o 
  -2   8   8       64.43       70.00      8.84 o 
  -1   8   8       19.18       16.56      5.44 o 
   0   8   8        1.43        4.14      5.90 o 
   1   8   8       20.50       24.56      5.36 o 
   5   8   8        4.09        2.51      9.20 o 
  -4   9   8        5.89        6.42      8.48 o 
  -3   9   8        0.28        4.75      8.12 o 
  -2   9   8       25.77       31.75     12.20 o 
  -1   9   8        6.23        5.74      5.96 o 
   0   9   8       10.13        9.93      5.91 o 
   1   9   8        6.17       15.40     10.99 o 
   4   9   8        5.81        2.45      8.24 o 
  -2  10   8       17.62       17.26      7.83 o 
  -1  10   8        0.44       -1.38      6.38 o 
   0  10   8       10.01        7.18     11.04 o 
   1  10   8        0.40        1.92     12.07 o 
   2  10   8       17.72       19.13     12.59 o 
   1   0   9      238.23      231.08     10.93 o 
   2   0   9     1116.34     1066.53     14.53 o 
   3   0   9        9.41        9.98      6.19 o 
   4   0   9      281.91      284.40      9.96 o 
   5   0   9      139.81      111.01      8.19 o 
   6   0   9        9.03        8.06      6.05 o 
   7   0   9        0.10       -0.48      5.02 o 
  -7   1   9        4.75        3.01      5.41 o 
  -6   1   9       60.72       66.34      6.09 o 
  -5   1   9       51.05       48.22      8.48 o 
  -4   1   9      461.38      463.87     13.15 o 
  -3   1   9       75.07       75.86      7.53 o 
  -2   1   9      147.77      150.41     12.69 o 
  -1   1   9      475.02      458.60     11.25 o 
   0   1   9     1461.95     1415.62     40.43 o 
   1   1   9      462.39      462.68     10.08 o 
   2   1   9      155.55      193.73      8.14 o 
   3   1   9       79.23       78.15      6.66 o 
   4   1   9      464.68      475.75     11.71 o 
   5   1   9       50.33       54.14      6.82 o 
   6   1   9       60.91       60.87      7.33 o 
   7   1   9        4.89        1.20      8.75 o 
  -7   2   9       24.44       26.76      5.69 o 
  -6   2   9       53.48       49.45      5.89 o 
  -5   2   9        9.55       11.09      8.10 o 
  -4   2   9       30.75       28.69      7.53 o 
  -3   2   9       32.63       41.59      7.42 o 
  -2   2   9      449.31      489.35     12.33 o 
  -1   2   9      238.57      233.16      8.18 o 
   0   2   9      284.73      241.92      8.96 o 
   1   2   9      230.04      247.05      8.82 o 
   2   2   9      451.81      519.02     42.43 o 
   3   2   9       31.82       47.56      6.14 o 
   4   2   9       32.06       32.53      5.96 o 
   5   2   9        9.34        7.57      6.01 o 
   6   2   9       53.39       51.74      6.71 o 
   7   2   9       24.81       31.67     10.17 o 
  -7   3   9        6.17        2.89      8.92 o 
  -6   3   9       15.72        7.59      4.81 o 
  -5   3   9       38.10       40.10      5.07 o 
  -4   3   9       62.72       61.99      9.64 o 
  -3   3   9       21.40       15.54      3.18 o 
  -2   3   9      296.23      288.39      6.29 o 
  -1   3   9     1591.62     1485.09     60.25 o 
   0   3   9      240.99      233.56     18.54 o 
   1   3   9     1583.12     1583.01     16.11 o 
   2   3   9      298.27      295.09     30.26 o 
   3   3   9       21.84       24.16      6.32 o 
   4   3   9       62.69       74.50      6.47 o 
   5   3   9       37.96       41.21      5.82 o 
   7   3   9        6.41        8.06      9.61 o 
  -7   4   9        0.33       -4.53     10.05 o 
  -6   4   9        6.95        5.51      9.43 o 
  -5   4   9        8.15       10.10      9.51 o 
  -4   4   9       42.82       48.62     10.48 o 
  -3   4   9      102.77      107.33      3.87 o 
  -2   4   9       66.78       70.38      3.88 o 
  -1   4   9      126.04      134.30     13.48 o 
   0   4   9      282.38      289.91     13.64 o 
   1   4   9      123.04      148.78      8.20 o 
   2   4   9       62.65       85.52      8.53 o 
   3   4   9      101.38       99.17      6.43 o 
   4   4   9       43.29       57.73      6.37 o 
   7   4   9        0.35        1.31     10.06 o 
  -6   5   9        1.11       -3.32     10.33 o 
  -5   5   9        3.96        4.96     10.09 o 
  -4   5   9        9.60        4.74      9.34 o 
  -3   5   9       84.65       88.86     10.68 o 
  -2   5   9        0.76        1.91      2.62 o 
  -1   5   9      123.71      127.80      3.70 o 
   0   5   9      552.18      559.90      7.74 o 
   1   5   9      127.97      105.96      7.51 o 
   2   5   9        0.80        3.87      4.97 o 
  -6   6   9        1.83        5.61     10.94 o 
  -5   6   9       43.78       49.32     12.10 o 
  -4   6   9       28.93       29.62     10.64 o 
  -3   6   9        3.60       -8.45      9.32 o 
  -2   6   9       52.83       48.54      7.27 o 
  -1   6   9       45.19       35.97      5.12 o 
   0   6   9        0.48        1.26      3.21 o 
   1   6   9       46.81       39.44      6.81 o 
   2   6   9       51.73       55.06      6.39 o 
   6   6   9        2.04        3.92      8.98 o 
  -5   7   9        0.94       -1.95     11.00 o 
  -4   7   9       11.76       13.33     10.43 o 
  -3   7   9       71.11       58.80     10.63 o 
  -2   7   9       40.48       51.86     12.05 o 
  -1   7   9       60.12       50.36      5.80 o 
   0   7   9       53.11       52.43      6.04 o 
   1   7   9       61.37       50.63      7.04 o 
   2   7   9       38.83       42.63      5.44 o 
  -5   8   9        3.69        6.26     11.67 o 
  -4   8   9       14.76        9.56     11.03 o 
  -3   8   9       42.03       44.10     12.03 o 
  -2   8   9       11.20       17.96      7.61 o 
  -1   8   9       63.60       61.17      6.16 o 
   0   8   9       45.15       52.12      5.87 o 
   1   8   9       64.07       72.78      7.07 o 
   5   8   9        3.94       10.46      9.39 o 
  -4   9   9       13.70       20.57      8.57 o 
  -3   9   9        7.26        3.68      7.98 o 
  -2   9   9       14.41       13.92      7.48 o 
  -1   9   9       22.72       23.31      6.05 o 
   0   9   9        8.87        8.17      6.15 o 
   1   9   9       22.18       34.61     11.41 o 
  -2  10   9        1.40       -3.11      7.58 o 
  -1  10   9        2.55        0.01      6.58 o 
   0  10   9        1.48        0.15     10.34 o 
   1  10   9        2.43        8.10     12.26 o 
   2  10   9        1.43        8.41     12.41 o 
   0   0  10     1503.14     1578.58     17.45 o 
   1   0  10      408.75      382.24    150.25 o 
   2   0  10      422.39      404.57     10.53 o 
   3   0  10      274.90      320.09     10.10 o 
   4   0  10       49.79       51.27      7.69 o 
   5   0  10       15.99       17.77      7.16 o 
   6   0  10        0.02        0.20      6.79 o 
   7   0  10        1.90        1.91      5.45 o 
  -7   1  10       12.35       10.38      5.51 o 
  -6   1  10       10.63       14.10      7.60 o 
  -5   1  10      271.56      291.44     12.30 o 
  -4   1  10      103.97      116.07      9.23 o 
  -3   1  10      265.52      236.99      9.54 o 
  -2   1  10      481.22      443.26     10.86 o 
  -1   1  10      733.12      727.96     13.30 o 
   0   1  10     1326.61     1351.26     89.19 o 
   1   1  10      754.52      825.42     13.03 o 
   2   1  10      468.23      435.68     37.27 o 
   3   1  10      262.55      263.21      9.36 o 
   4   1  10      100.02      101.84      8.03 o 
   5   1  10      270.60      275.36     10.56 o 
   6   1  10       11.04        7.46      6.51 o 
   7   1  10       12.84        8.09      9.22 o 
  -7   2  10        5.41       12.67      5.51 o 
  -6   2  10        3.33        0.39      5.08 o 
  -5   2  10       56.14       62.02      8.97 o 
  -4   2  10       53.37       50.08      8.73 o 
  -3   2  10      370.94      386.03     12.23 o 
  -2   2  10      342.33      317.75     10.42 o 
  -1   2  10      530.76      491.87     49.87 o 
   0   2  10      170.54      158.99     21.39 o 
   1   2  10      521.51      554.63     48.29 o 
   2   2  10      336.87      313.04     25.50 o 
   3   2  10      380.43      422.87     15.79 o 
   4   2  10       53.61       51.05      7.81 o 
   5   2  10       56.63       60.71      6.91 o 
   6   2  10        3.37        2.20      6.13 o 
   7   2  10        5.38        4.04      8.95 o 
  -7   3  10        4.51       -0.03      8.68 o 
  -6   3  10       14.66        8.03      4.94 o 
  -5   3  10       14.35        9.30      8.41 o 
  -4   3  10      125.59      132.59     10.39 o 
  -3   3  10      194.80      170.10     10.27 o 
  -2   3  10       31.91       27.00      5.09 o 
  -1   3  10      849.35      867.01     25.04 o 
   0   3  10      114.15      128.53      6.21 o 
   1   3  10      854.62      884.02     13.51 o 
   2   3  10       33.71       38.70      4.47 o 
   3   3  10      192.51      245.79     10.76 o 
   4   3  10      122.18      146.55      7.90 o 
   5   3  10       14.27       10.86      5.67 o 
   7   3  10        4.51        8.78      9.61 o 
  -7   4  10        1.79        1.39      9.26 o 
  -6   4  10       49.33       54.49     10.54 o 
  -5   4  10       44.14       42.81      9.99 o 
  -4   4  10        6.19        4.44      9.07 o 
  -3   4  10       37.85       33.13      4.22 o 
  -2   4  10      181.02      171.06     10.29 o 
  -1   4  10      130.82      122.33      9.55 o 
   0   4  10      134.97      129.23      5.37 o 
   1   4  10      129.00      141.06      7.77 o 
   2   4  10      175.00      244.89     11.03 o 
   3   4  10       37.04       37.02      6.79 o 
   4   4  10        6.49        5.78      5.93 o 
   7   4  10        1.79        4.39      9.79 o 
  -6   5  10        4.04        5.99      9.82 o 
  -5   5  10       13.53       16.93      9.97 o 
  -4   5  10       85.30       85.64     10.87 o 
  -3   5  10       12.77        9.86      9.11 o 
  -2   5  10      232.65      245.57     12.65 o 
  -1   5  10       78.24       74.74      3.20 o 
   0   5  10       46.39       39.80      3.92 o 
   1   5  10       76.92       66.32      7.18 o 
   2   5  10      236.08      215.91      8.07 o 
  -6   6  10        0.89       -8.39     10.66 o 
  -5   6  10       11.06       14.98     10.82 o 
  -4   6  10        7.21        2.17      9.57 o 
  -3   6  10       33.57       26.98      9.54 o 
  -2   6  10      102.67      109.35     19.80 o 
  -1   6  10       23.43       19.59      6.10 o 
   0   6  10       75.10       93.86     15.00 o 
   1   6  10       22.30       22.78      7.05 o 
   2   6  10      103.76      109.62      6.88 o 
  -5   7  10       27.06       35.27     11.55 o 
  -4   7  10        7.38        4.99     10.33 o 
  -3   7  10       17.60       22.49      7.26 o 
  -2   7  10        9.01        9.49      6.68 o 
  -1   7  10       67.10       67.21     12.13 o 
   0   7  10       23.48       30.41      8.48 o 
   1   7  10       69.44       66.42      7.32 o 
   2   7  10        9.01       15.48      5.63 o 
  -5   8  10        3.43       -0.61     11.47 o 
  -4   8  10        6.42        2.65     10.63 o 
  -3   8  10       18.09       18.02      7.80 o 
  -2   8  10        1.50        6.09      7.21 o 
  -1   8  10        6.56        4.13      5.60 o 
   0   8  10       35.65       42.77      6.40 o 
   1   8  10        6.33        4.38      6.48 o 
  -4   9  10        1.01        5.09      8.98 o 
  -3   9  10        9.05        9.91      7.87 o 
  -2   9  10        0.89       -0.33      7.33 o 
  -1   9  10        1.60        1.44      5.97 o 
   0   9  10        6.73       11.64      6.63 o 
   1   9  10        1.47        3.81     10.62 o 
  -2  10  10        1.03        0.92      8.05 o 
  -1  10  10        8.09        6.40      6.48 o 
   0  10  10        1.89       -3.23     10.77 o 
   1  10  10        8.14        6.01     11.62 o 
   2  10  10        0.99        6.48     11.87 o 
   1   0  11       69.95       62.73      7.43 o 
   2   0  11        1.78        2.23      6.25 o 
   3   0  11        7.51        5.76      6.41 o 
   4   0  11      411.93      379.95     11.70 o 
   5   0  11       52.14       64.38      8.42 o 
   6   0  11        1.91        2.56      7.32 o 
   7   0  11        5.94       10.60      5.71 o 
  -7   1  11        6.64        5.13      5.33 o 
  -6   1  11       27.06       25.27      7.51 o 
  -5   1  11       28.50       24.58      7.54 o 
  -4   1  11      151.19      151.20      9.36 o 
  -3   1  11      206.25      211.13     10.18 o 
  -2   1  11      404.26      407.81     11.08 o 
  -1   1  11      338.44      350.87     10.64 o 
   0   1  11       17.14       38.36     11.74 o 
   1   1  11      337.63      375.09     10.27 o 
   2   1  11      399.27      425.54     10.77 o 
   3   1  11      209.70      210.45      9.26 o 
   4   1  11      149.90      144.51      8.47 o 
   5   1  11       27.93       13.07      6.58 o 
   6   1  11       28.12       20.57      6.77 o 
   7   1  11        6.67        7.88      8.67 o 
  -7   2  11        0.11        2.54      8.85 o 
  -6   2  11       11.50       13.99      5.25 o 
  -5   2  11        1.94        0.88      8.23 o 
  -4   2  11       43.54       42.69      8.93 o 
  -3   2  11       93.53       86.53      8.58 o 
  -2   2  11      124.32      110.20      8.83 o 
  -1   2  11     1071.05     1190.08     29.44 o 
   0   2  11      120.53       88.72      5.63 o 
   1   2  11     1086.48     1266.08     64.28 o 
   2   2  11      123.50      124.01      7.42 o 
   3   2  11       92.28      106.79      4.46 o 
   4   2  11       42.60       50.11      7.58 o 
   5   2  11        1.64        0.09      6.03 o 
   6   2  11       11.24        8.82      6.28 o 
   7   2  11        0.09        4.86      8.64 o 
  -7   3  11        1.86       -2.78      9.45 o 
  -6   3  11       12.85       10.52      8.71 o 
  -5   3  11       19.80       23.58      8.76 o 
  -4   3  11       76.67       68.07      9.82 o 
  -3   3  11      264.40      277.32     12.27 o 
  -2   3  11       31.85       34.14      7.85 o 
  -1   3  11       54.96       60.81      5.22 o 
   0   3  11      132.70      106.32      7.80 o 
   1   3  11       57.68       40.89      7.44 o 
   2   3  11       29.68       37.12      4.83 o 
   3   3  11      262.39      283.52      8.41 o 
   4   3  11       76.70       90.27      7.55 o 
   5   3  11       19.73       29.32      6.78 o 
   7   3  11        1.86        1.75      9.24 o 
  -7   4  11        0.60       -0.66      9.50 o 
  -6   4  11        5.09        2.76      9.19 o 
  -5   4  11       47.21       40.48      9.48 o 
  -4   4  11        0.08       -4.20      8.71 o 
  -3   4  11        9.82        7.74      8.68 o 
  -2   4  11      204.39      237.07      7.77 o 
  -1   4  11      252.81      252.79      8.48 o 
   0   4  11      195.80      202.43      9.46 o 
   1   4  11      251.88      214.66      9.41 o 
   2   4  11      209.33      268.77     11.94 o 
   3   4  11        9.39        8.01      7.39 o 
   4   4  11        0.10        0.59      6.17 o 
   7   4  11        0.60        2.52      9.55 o 
  -6   5  11        8.85        8.81      9.07 o 
  -5   5  11       17.94       29.25     10.35 o 
  -4   5  11      111.35      101.45     10.67 o 
  -3   5  11       47.04       50.25      9.76 o 
  -2   5  11      139.29      135.04     21.37 o 
  -1   5  11       34.85       37.59      3.12 o 
   0   5  11       11.66        4.64      7.56 o 
   1   5  11       35.19       23.47      8.18 o 
   2   5  11      141.69      122.48      7.37 o 
  -6   6  11       10.30       11.64     10.25 o 
  -5   6  11       20.44       10.00     10.46 o 
  -4   6  11        6.83       11.98      9.59 o 
  -3   6  11       21.59       23.12      8.92 o 
  -2   6  11       25.91       20.26      6.95 o 
  -1   6  11      107.41      112.48      6.71 o 
   0   6  11       46.75       46.95     11.88 o 
   1   6  11      103.19       97.15      8.52 o 
   2   6  11       25.59       25.24      5.78 o 
  -5   7  11        3.28       -9.23     10.58 o 
  -4   7  11        5.89        1.49      9.85 o 
  -3   7  11        9.76       11.26      6.88 o 
  -2   7  11       25.94       21.07      7.19 o 
  -1   7  11       35.65       37.56      5.52 o 
   0   7  11       62.79       66.69      8.05 o 
   1   7  11       36.68       34.49      7.46 o 
   2   7  11       25.89       34.06      6.15 o 
  -4   8  11       18.88       31.72     10.70 o 
  -3   8  11        5.90       16.67      7.44 o 
  -2   8  11       19.88       15.63      7.51 o 
  -1   8  11        8.27        6.01      5.63 o 
   0   8  11       13.17       20.26      6.36 o 
   1   8  11        8.37        9.24      7.02 o 
  -3   9  11        0.83        5.22      8.26 o 
  -2   9  11        3.70        1.60      7.19 o 
  -1   9  11        5.79        0.05      5.88 o 
   0   9  11       13.44       22.53      6.62 o 
   1   9  11        5.84        4.64     10.77 o 
  -2  10  11        8.01        9.40      8.35 o 
  -1  10  11        2.63       -6.59      6.59 o 
   0  10  11        1.11       -1.97     10.52 o 
   1  10  11        2.73       18.83     12.18 o 
   2  10  11        8.05       16.85     13.03 o 
   0   0  12     1199.09     1737.26     21.74 o 
   1   0  12       33.53       35.49     20.01 o 
   2   0  12      544.93      553.45     13.07 o 
   3   0  12        2.46        0.33      6.85 o 
   4   0  12       11.88        9.41      7.58 o 
   5   0  12        5.85        6.19      6.89 o 
   6   0  12       14.05       25.30      7.54 o 
   7   0  12       11.14       14.33      5.64 o 
  -7   1  12        9.11       12.68      5.77 o 
  -6   1  12        2.09        4.77      7.42 o 
  -5   1  12       32.02       39.37      8.14 o 
  -4   1  12       18.71       21.65      8.34 o 
  -3   1  12       37.79       34.34      7.34 o 
  -2   1  12       34.35       32.24      2.64 o 
  -1   1  12      967.28     1284.62     19.71 o 
   0   1  12      649.27      751.77     56.95 o 
   1   1  12      952.66     1141.97     40.88 o 
   2   1  12       36.83       47.18      7.53 o 
   3   1  12       37.21       48.33      9.23 o 
   4   1  12       18.36       19.22      7.32 o 
   5   1  12       31.21       28.26      7.12 o 
   6   1  12        2.05       -0.69      7.04 o 
   7   1  12        9.26       15.74      8.77 o 
  -7   2  12        3.08        5.18      8.26 o 
  -6   2  12       11.14       11.86      8.34 o 
  -5   2  12        6.71        1.01      8.07 o 
  -4   2  12       51.99       49.76      8.80 o 
  -3   2  12      146.26      155.11      9.81 o 
  -2   2  12      400.25      357.18      6.96 o 
  -1   2  12      201.50      224.08      8.21 o 
   0   2  12        0.13        1.81      3.66 o 
   1   2  12      207.52      258.62      7.09 o 
   2   2  12      401.74      426.18     11.24 o 
   3   2  12      146.42      169.96      5.05 o 
   4   2  12       50.99       63.84      8.20 o 
   5   2  12        7.11        5.16      7.51 o 
   6   2  12       11.10       13.45      7.04 o 
  -7   3  12        3.91        8.39      9.40 o 
  -6   3  12        7.79        5.76      9.22 o 
  -5   3  12      122.59      135.87     11.35 o 
  -4   3  12       24.81       29.48      9.41 o 
  -3   3  12       82.20       80.57      9.42 o 
  -2   3  12      632.18      605.79     25.94 o 
  -1   3  12      292.46      344.77      9.82 o 
   0   3  12      228.26      202.50      9.49 o 
   1   3  12      295.20      252.08      9.90 o 
   2   3  12      627.54      684.10     15.63 o 
   3   3  12       81.77       81.48      5.59 o 
   4   3  12       24.65       36.09      7.19 o 
   5   3  12      124.91      138.32      8.73 o 
  -6   4  12        0.84        2.78      9.28 o 
  -5   4  12        3.20        4.20      9.17 o 
  -4   4  12       17.99       13.25      9.14 o 
  -3   4  12      116.97      132.11     11.18 o 
  -2   4  12      107.57      102.12      6.53 o 
  -1   4  12       97.25       95.89      9.93 o 
   0   4  12      973.77      935.03     16.63 o 
   1   4  12       96.33       74.80      7.55 o 
   3   4  12      117.18      166.69     11.24 o 
   4   4  12       17.58       20.11      6.61 o 
  -6   5  12        3.43       11.10     10.09 o 
  -5   5  12        5.37        5.12      9.63 o 
  -4   5  12       24.87       25.61      9.40 o 
  -3   5  12       34.41       39.40      9.71 o 
  -2   5  12      148.61      139.12      7.89 o 
  -1   5  12       19.55       18.21      3.32 o 
   0   5  12       47.50       47.24      8.23 o 
   1   5  12       20.03       26.37      7.78 o 
   2   5  12      147.89      123.04      8.00 o 
  -6   6  12        4.08        8.77     10.53 o 
  -5   6  12        2.58        6.58      9.82 o 
  -4   6  12       41.42       36.49     10.15 o 
  -3   6  12       23.62       18.58      7.17 o 
  -2   6  12      126.11      133.85     13.41 o 
  -1   6  12       23.25       12.69      4.85 o 
   0   6  12       47.69       47.89     12.41 o 
   1   6  12       22.34       21.41      8.12 o 
   2   6  12      125.39      132.39      7.92 o 
  -5   7  12        4.79        6.21     10.21 o 
  -4   7  12       16.60        8.74      9.55 o 
  -3   7  12       15.77       18.68      7.18 o 
  -2   7  12       34.24       24.20     10.56 o 
  -1   7  12        1.12       -0.17      5.05 o 
   0   7  12       10.51       16.82      6.01 o 
   1   7  12        1.29        1.74      6.56 o 
   2   7  12       34.25       35.74      6.17 o 
  -4   8  12        1.95        3.35      7.44 o 
  -3   8  12        5.68        6.09      7.51 o 
  -2   8  12       29.02       28.70      7.54 o 
  -1   8  12        3.05       -1.32      7.42 o 
   0   8  12        0.80        0.73      6.28 o 
   1   8  12        3.13        6.79      7.18 o 
  -3   9  12        4.17        6.30      8.18 o 
  -2   9  12        2.78        4.50      7.56 o 
  -1   9  12       13.09        7.70      5.96 o 
   0   9  12        5.56        4.28      6.67 o 
   1   9  12       13.15       27.65     11.21 o 
  -1  10  12        4.56        6.23      7.63 o 
   0  10  12       17.35       18.30     10.85 o 
   1  10  12        4.45       11.39     11.77 o 
   1   0  13       24.22       22.47      6.13 o 
   2   0  13      394.41      416.16     13.54 o 
   3   0  13       34.60       42.70      8.37 o 
   4   0  13      286.27      278.66     12.16 o 
   5   0  13        1.22       -0.34      7.64 o 
   6   0  13        3.08       -2.35      8.22 o 
   7   0  13       12.86        4.67      8.17 o 
  -7   1  13       10.51       17.90      5.98 o 
  -6   1  13       45.22       58.27      9.59 o 
  -5   1  13       17.15       18.74      8.44 o 
  -4   1  13       32.98       38.16      8.39 o 
  -3   1  13       17.28       17.01      7.86 o 
  -2   1  13      485.75      448.51     13.10 o 
  -1   1  13      446.16      432.54     12.98 o 
   0   1  13     2635.55     2668.81     15.64 o 
   1   1  13      450.50      498.56     12.82 o 
   2   1  13      490.60      551.44     13.90 o 
   3   1  13       15.69       16.09      2.70 o 
   4   1  13       34.21       25.19      7.85 o 
   5   1  13       16.82       20.34      7.53 o 
   6   1  13       44.59       47.97      8.36 o 
  -7   2  13        2.66        0.31      8.68 o 
  -6   2  13       41.21       41.82      9.11 o 
  -5   2  13        5.63        4.40      7.68 o 
  -4   2  13        5.54        1.20      8.21 o 
  -3   2  13       10.55       19.20      8.50 o 
  -2   2  13      350.88      339.65      9.96 o 
  -1   2  13      596.66      615.41      8.56 o 
   0   2  13        0.01       -0.24      3.41 o 
   1   2  13      580.86      692.13     20.34 o 
   2   2  13      355.92      413.39      9.15 o 
   3   2  13       10.33       13.77      3.29 o 
   4   2  13        5.43        7.87      7.29 o 
   5   2  13        6.23        8.50      7.10 o 
   6   2  13       40.94       43.90      8.75 o 
  -7   3  13        7.77       11.41      9.12 o 
  -6   3  13        6.50        6.47      8.98 o 
  -5   3  13       17.36       11.25      8.94 o 
  -4   3  13       22.06       21.48      9.09 o 
  -3   3  13       47.38       39.42      9.35 o 
  -2   3  13       63.65       57.52      8.69 o 
  -1   3  13      191.80      193.84      8.70 o 
   0   3  13      123.28      142.19     10.36 o 
   1   3  13      192.90      169.09      9.26 o 
   2   3  13       65.16       75.13      8.72 o 
   3   3  13       44.63       66.00     11.40 o 
   4   3  13       22.71       28.85      7.05 o 
   5   3  13       17.25       15.30      6.81 o 
  -6   4  13        2.64        0.35      9.77 o 
  -5   4  13       19.52       12.03      9.61 o 
  -4   4  13       48.11       34.47      9.90 o 
  -3   4  13       50.16       49.19      9.83 o 
  -2   4  13      107.49       93.91      6.98 o 
  -1   4  13      133.20      148.78      7.33 o 
   0   4  13        5.47        6.70      7.60 o 
   1   4  13      134.67      123.96      9.26 o 
   2   4  13      108.42      111.97     11.77 o 
   3   4  13       49.93       53.94      9.62 o 
   4   4  13       50.36       50.17      7.70 o 
  -6   5  13        6.58        9.31     10.25 o 
  -5   5  13        1.61        9.81     10.02 o 
  -4   5  13       50.92       37.71      9.91 o 
  -3   5  13      224.86      226.89      8.72 o 
  -2   5  13      155.19      129.28     10.72 o 
  -1   5  13      169.99      167.47     15.15 o 
   0   5  13      115.27      120.69      9.90 o 
   1   5  13      167.97      163.89     10.11 o 
   2   5  13      156.74      164.98      9.53 o 
   3   5  13      223.58      186.12      8.50 o 
  -5   6  13       38.94       22.95     10.72 o 
  -4   6  13       30.76       34.25     10.64 o 
  -3   6  13       17.77       16.45      6.55 o 
  -2   6  13       41.48       49.15      6.87 o 
  -1   6  13       33.28       31.46      6.71 o 
   0   6  13       44.58       40.70     17.01 o 
   1   6  13       34.22       32.49      8.46 o 
   2   6  13       41.26       39.90      6.70 o 
  -5   7  13        0.60        3.03     10.62 o 
  -4   7  13        5.84        9.94      7.35 o 
  -3   7  13       52.72       47.56      8.01 o 
  -2   7  13       21.28       20.81      6.52 o 
  -1   7  13        4.89        1.66      5.17 o 
   0   7  13       19.26       27.64     10.61 o 
   1   7  13        4.66        6.25      8.37 o 
   2   7  13       20.88       22.25      6.13 o 
  -4   8  13        5.45        8.77      7.72 o 
  -3   8  13        9.47       13.59      8.09 o 
  -2   8  13        7.71        9.12      7.21 o 
  -1   8  13       38.36       38.90      6.34 o 
   0   8  13        0.08        0.84      6.19 o 
   1   8  13       37.84       47.41      8.67 o 
  -3   9  13        1.57        2.07      8.10 o 
  -2   9  13        7.58        5.16      7.66 o 
  -1   9  13        8.95        4.51      6.70 o 
   0   9  13        0.52       -3.18      6.53 o 
   1   9  13        8.86       16.57     10.73 o 
  -1  10  13        5.49        7.85      7.66 o 
   0  10  13       10.20        6.53     10.60 o 
   1  10  13        5.35        9.47     12.11 o 
   0   0  14       67.12       40.48     12.50 o 
   1   0  14      270.29      312.42     32.36 o 
   2   0  14       22.16       20.44      7.93 o 
   3   0  14       35.52       35.55      8.46 o 
   4   0  14       35.62       35.82      8.98 o 
   5   0  14       25.98       25.96      8.44 o 
   6   0  14       46.12       42.25      8.72 o 
   7   0  14       20.76        9.72      8.46 o 
  -7   1  14        1.42       10.33      8.05 o 
  -6   1  14       53.53       57.71      9.01 o 
  -5   1  14       19.83       24.04      8.15 o 
  -4   1  14      232.40      220.08     11.93 o 
  -3   1  14       48.64       41.64      9.07 o 
  -2   1  14      141.60      129.15      9.61 o 
  -1   1  14      110.95      104.19      9.34 o 
   0   1  14      881.31      750.48     19.73 o 
   1   1  14      114.81      142.99      7.31 o 
   2   1  14      141.75      153.95     10.14 o 
   3   1  14       50.17       34.72      9.23 o 
   4   1  14      229.25      257.18     12.98 o 
   5   1  14       20.29       18.30      7.70 o 
   6   1  14       53.98       60.96      8.93 o 
  -7   2  14        3.30        4.35      9.25 o 
  -6   2  14        8.19       13.51      8.33 o 
  -5   2  14      178.95      185.32     11.91 o 
  -4   2  14        9.26       17.51      9.29 o 
  -3   2  14      248.18      239.05     12.08 o 
  -2   2  14       53.73       49.19      7.43 o 
  -1   2  14      170.21      173.29      4.63 o 
   0   2  14       21.91       18.04      3.76 o 
   1   2  14      167.35      214.03     11.12 o 
   2   2  14       54.10       68.49      7.84 o 
   3   2  14      253.63      294.85     11.54 o 
   4   2  14       10.00       20.66      7.61 o 
   5   2  14      179.35      183.68     10.20 o 
   6   2  14        8.06       12.39      7.46 o 
  -6   3  14        2.94        2.36      8.68 o 
  -5   3  14       38.46       40.48      8.98 o 
  -4   3  14      118.53      111.13     10.62 o 
  -3   3  14       72.82       66.25     10.33 o 
  -2   3  14      110.29       86.01      7.08 o 
  -1   3  14      328.60      321.00      6.37 o 
   0   3  14       84.85       78.08      9.46 o 
   1   3  14      333.30      390.66     13.94 o 
   2   3  14      111.32      105.76      6.58 o 
   3   3  14       73.51      103.50     12.10 o 
   4   3  14      116.39      115.40      8.68 o 
   5   3  14       37.23       42.90      7.26 o 
  -6   4  14       21.28       26.93     10.33 o 
  -5   4  14       16.40       13.37      9.58 o 
  -4   4  14       65.98       43.33      9.62 o 
  -3   4  14       10.62        9.71      5.75 o 
  -2   4  14      122.41      134.01      6.89 o 
  -1   4  14       68.37       71.20      9.07 o 
   0   4  14       35.52       23.80      8.35 o 
   1   4  14       69.14       80.85      9.23 o 
   2   4  14      120.78      152.31     11.99 o 
   3   4  14       10.88       10.85      9.25 o 
   4   4  14       66.88       58.18      7.96 o 
  -6   5  14        5.14        2.87     10.32 o 
  -5   5  14        0.11       -5.47      9.92 o 
  -4   5  14        6.20        7.81      9.48 o 
  -3   5  14       16.93       11.75      5.85 o 
  -2   5  14       69.97       70.51     10.43 o 
  -1   5  14       47.25       43.15      6.33 o 
   0   5  14       11.24        2.71      8.72 o 
   1   5  14       45.97       44.25      8.46 o 
   2   5  14       70.38       96.96     10.70 o 
   3   5  14       16.23        4.72      5.79 o 
  -5   6  14       18.00       22.48     10.82 o 
  -4   6  14        0.58        0.64      9.84 o 
  -3   6  14        7.70        5.51      6.35 o 
  -2   6  14       25.80       22.23      6.17 o 
  -1   6  14        1.75        0.15      4.66 o 
   0   6  14        7.99        8.50      5.57 o 
   1   6  14        1.82        2.44      7.66 o 
   2   6  14       26.21       21.48      6.62 o 
  -5   7  14        2.33        3.53     10.87 o 
  -4   7  14       26.52       21.50      7.33 o 
  -3   7  14       59.85       55.83      8.01 o 
  -2   7  14       21.15       17.91      6.84 o 
  -1   7  14       45.20       41.31      5.63 o 
   0   7  14       18.28       29.03      7.27 o 
   1   7  14       45.60       41.88      8.66 o 
   2   7  14       20.86       21.51      6.68 o 
  -4   8  14       17.92       16.50      8.22 o 
  -3   8  14        1.27        3.95      7.44 o 
  -2   8  14       35.72       27.35      7.35 o 
  -1   8  14        7.00        8.92      6.30 o 
   0   8  14        3.49        4.92      6.48 o 
   1   8  14        7.22        7.11      9.08 o 
  -3   9  14        3.99        5.02      7.72 o 
  -2   9  14       23.64       28.39      7.94 o 
  -1   9  14        7.91        2.08      6.86 o 
   0   9  14        0.45        1.37      6.68 o 
   1   9  14        7.83       18.53     10.71 o 
   1   0  15       62.90       63.81      6.78 o 
   2   0  15      117.95      138.13     10.23 o 
   3   0  15       14.70       11.11      9.19 o 
   4   0  15      783.92      787.67     18.02 o 
   5   0  15       56.01       64.65      8.94 o 
   6   0  15        7.08       10.07      8.24 o 
   7   0  15        0.74        1.44      8.50 o 
  -7   1  15       20.21       27.80      9.82 o 
  -6   1  15       15.55       11.41      8.80 o 
  -5   1  15      198.51      187.19     11.49 o 
  -4   1  15        6.65        4.67      8.85 o 
  -3   1  15      165.59      159.03     11.27 o 
  -2   1  15       12.41       11.17      8.71 o 
  -1   1  15        4.11        4.64      7.75 o 
   0   1  15        5.64        2.23      3.35 o 
   1   1  15        4.92        8.33      6.68 o 
   2   1  15       11.61       15.63      8.39 o 
   3   1  15      167.02      158.55     10.44 o 
   4   1  15        6.74       13.18      8.79 o 
   5   1  15      197.15      206.99     11.46 o 
   6   1  15       15.44       16.51      7.65 o 
  -7   2  15       12.48       24.05      9.77 o 
  -6   2  15        3.51        8.87      9.16 o 
  -5   2  15       48.10       54.14      9.73 o 
  -4   2  15       52.70       44.98      9.13 o 
  -3   2  15       60.23       62.91      4.81 o 
  -2   2  15       44.58       40.23      9.66 o 
  -1   2  15      144.44      182.16     13.14 o 
   0   2  15      301.70      344.20      9.37 o 
   1   2  15      141.96      165.62     11.02 o 
   2   2  15       46.66       61.53     12.37 o 
   3   2  15       60.15       82.13      9.48 o 
   4   2  15       52.75       66.66      9.60 o 
   5   2  15       48.73       54.85      8.10 o 
   6   2  15        3.65       16.93      7.84 o 
  -6   3  15       20.89       31.36      9.37 o 
  -5   3  15       11.98       13.91      9.19 o 
  -4   3  15        0.77        7.46      9.30 o 
  -3   3  15      198.92      192.56      6.91 o 
  -2   3  15       83.92       68.70      5.41 o 
  -1   3  15      233.18      219.60     11.90 o 
   0   3  15        2.09        0.34      8.42 o 
   1   3  15      237.91      241.76     16.23 o 
   2   3  15       81.68       83.50      6.75 o 
   4   3  15        0.66       -0.81      7.52 o 
   5   3  15       12.18       15.37      7.25 o 
  -6   4  15       19.22       24.23      9.71 o 
  -5   4  15        9.48       11.84      9.03 o 
  -4   4  15       22.46       28.06      9.73 o 
  -3   4  15      123.12      112.70      9.37 o 
  -2   4  15       69.01       51.58      6.34 o 
  -1   4  15       35.00       39.72      5.06 o 
   0   4  15       97.15      129.71     11.81 o 
   1   4  15       36.07       37.32      9.10 o 
   2   4  15       67.65       81.80     11.14 o 
   3   4  15      123.70      162.63     11.93 o 
   4   4  15       22.56       25.37      7.79 o 
  -6   5  15        0.05       -0.73      9.92 o 
  -5   5  15        9.43        7.32      9.34 o 
  -4   5  15       20.75       13.93      8.88 o 
  -3   5  15       47.39       38.75      7.12 o 
  -2   5  15       73.00       60.61     14.57 o 
  -1   5  15       98.05       91.42     10.71 o 
   0   5  15       43.74       27.78      8.90 o 
   1   5  15       95.89      106.77      9.91 o 
   3   5  15       47.68       25.20      6.30 o 
  -5   6  15        7.36        6.23     10.59 o 
  -4   6  15       10.69       11.58      6.73 o 
  -3   6  15        3.59        6.45      6.53 o 
  -2   6  15       52.22       52.29      6.97 o 
  -1   6  15      113.21       99.44     12.77 o 
   0   6  15       40.42       39.49     12.43 o 
   1   6  15      113.24      119.36      9.67 o 
   2   6  15       51.55       47.48      7.69 o 
  -5   7  15        4.45        8.87     11.27 o 
  -4   7  15       14.67       19.98      7.44 o 
  -3   7  15       23.95       29.57      7.44 o 
  -2   7  15       11.95        3.87      6.89 o 
  -1   7  15       35.46       32.63     10.95 o 
   0   7  15      101.72      110.04      8.05 o 
   1   7  15       36.35       45.41      8.89 o 
  -4   8  15       19.49       17.81      8.11 o 
  -3   8  15        4.63        5.86      7.17 o 
  -2   8  15        8.78       12.24      7.38 o 
  -1   8  15       18.95       19.80      6.90 o 
   0   8  15       56.56       56.72      7.49 o 
   1   8  15       19.31       16.74      8.48 o 
  -2   9  15        4.60        3.05      8.38 o 
  -1   9  15       15.74       11.15      6.96 o 
   0   9  15       24.96       35.54      7.43 o 
   1   9  15       15.96       23.71     10.92 o 
   0   0  16       22.44       20.27     11.95 o 
   1   0  16       46.94       27.95     14.67 o 
   2   0  16      591.90      579.36     15.28 o 
   3   0  16       14.00       14.61      9.97 o 
   4   0  16       82.91       88.88     10.22 o 
   5   0  16        3.54        1.17      8.88 o 
   6   0  16        2.31       -0.42      8.70 o 
   7   0  16        0.44        4.25      8.99 o 
  -7   1  16        5.27        4.93      9.01 o 
  -6   1  16       32.04       30.32      9.22 o 
  -5   1  16       24.25       17.76      9.16 o 
  -4   1  16      163.05      143.85     11.09 o 
  -3   1  16       59.69       59.34     10.33 o 
  -2   1  16      110.09      128.47     12.05 o 
  -1   1  16      136.87      122.42     10.85 o 
   0   1  16       33.94       35.62      3.74 o 
   1   1  16      138.90      138.10     10.95 o 
   2   1  16      108.65      103.69      9.92 o 
   3   1  16       60.53       61.81      9.72 o 
   4   1  16      163.70      174.23     11.18 o 
   5   1  16       23.55       25.59     10.10 o 
   6   1  16       31.54       27.33      8.99 o 
  -6   2  16       29.57       32.83      9.21 o 
  -5   2  16       35.88       29.18      9.45 o 
  -4   2  16      234.09      221.52     12.82 o 
  -3   2  16      123.69      109.30      9.20 o 
  -2   2  16      337.30      308.37     13.45 o 
  -1   2  16       44.76       21.01     10.40 o 
   0   2  16      103.66      109.96      6.97 o 
   1   2  16       44.63       50.78      7.96 o 
   2   2  16      338.80      393.63     15.81 o 
   3   2  16      122.22      127.55     10.11 o 
   4   2  16      231.08      273.53     12.49 o 
   5   2  16       35.95       39.23      8.53 o 
   6   2  16       29.36       28.99      7.80 o 
  -6   3  16       59.70       67.30     11.52 o 
  -5   3  16        3.74       10.54      9.75 o 
  -4   3  16       29.21       34.00      9.39 o 
  -3   3  16      172.30      151.02      6.74 o 
  -2   3  16      246.60      215.52      7.11 o 
  -1   3  16      143.37      135.60      4.66 o 
   0   3  16       34.80       29.56      9.07 o 
   1   3  16      141.31      138.68     17.41 o 
   2   3  16      244.42      250.46     12.49 o 
   4   3  16       29.61       42.33      9.55 o 
   5   3  16        3.63        7.19      7.35 o 
  -6   4  16        4.41       21.44      9.98 o 
  -5   4  16        4.35        5.34      9.55 o 
  -4   4  16       45.68       42.33     10.41 o 
  -3   4  16       28.62       32.89      5.80 o 
  -2   4  16      214.03      171.54     14.40 o 
  -1   4  16      691.22      681.97      9.59 o 
   0   4  16       14.89       17.84      9.58 o 
   1   4  16      695.93      688.33     16.62 o 
   2   4  16      214.31      166.13     11.85 o 
   3   4  16       29.03       37.00      9.69 o 
   4   4  16       45.51       49.95      8.46 o 
  -6   5  16        5.26       11.77     10.31 o 
  -5   5  16        3.80       14.96      9.95 o 
  -4   5  16       23.48       29.61      6.53 o 
  -3   5  16       10.78       15.09      7.29 o 
  -2   5  16       50.92       55.47      7.32 o 
  -1   5  16      172.14      159.02      6.70 o 
   0   5  16      346.36      357.93     15.84 o 
   1   5  16      170.96      128.93     11.45 o 
   3   5  16       11.23        5.39      6.48 o 
  -5   6  16        2.24        6.93     10.08 o 
  -4   6  16        2.42        5.78      6.53 o 
  -3   6  16        4.93        8.70      6.75 o 
  -2   6  16       55.22       42.05     15.18 o 
  -1   6  16      247.09      244.18     16.93 o 
   0   6  16       11.75       17.50      5.76 o 
   1   6  16      247.00      218.78     11.61 o 
   2   6  16       55.10       44.66      8.50 o 
  -4   7  16        4.63        5.30      7.10 o 
  -3   7  16       23.35       15.19      6.82 o 
  -2   7  16       39.55       31.37     10.31 o 
  -1   7  16       22.77       12.25      6.22 o 
   0   7  16        8.09        8.35      6.20 o 
   1   7  16       22.83       20.54      8.51 o 
  -3   8  16        0.11        3.55      7.15 o 
  -2   8  16       13.00       13.87      7.46 o 
  -1   8  16       55.74       49.67      9.88 o 
   0   8  16        1.36        3.82      6.62 o 
   1   8  16       55.05       48.39      9.41 o 
  -2   9  16       10.56        7.51      7.86 o 
  -1   9  16        7.50        8.81      7.41 o 
   0   9  16        0.52        3.17      6.95 o 
   1   9  16        7.61       16.79     10.24 o 
   1   0  17      606.30      759.12     63.27 o 
   2   0  17        0.11        3.09      9.58 o 
   3   0  17      461.92      464.63     15.65 o 
   4   0  17      142.12      148.74     12.21 o 
   5   0  17        0.13       -0.69      8.56 o 
   6   0  17       43.60       55.40     10.00 o 
  -6   1  17        6.44        0.85      9.17 o 
  -5   1  17      225.67      209.79     12.36 o 
  -4   1  17       37.74       39.65      9.89 o 
  -3   1  17      178.59      168.48     12.05 o 
  -2   1  17      114.96      107.09     11.22 o 
  -1   1  17      258.78      287.48     13.78 o 
   0   1  17        4.16        5.09      3.46 o 
   1   1  17      260.83      226.50     13.54 o 
   2   1  17      113.96      105.43     10.57 o 
   3   1  17      178.40      191.40     13.03 o 
   4   1  17       37.29       44.22      8.94 o 
   5   1  17      226.54      230.53     12.69 o 
   6   1  17        6.55        8.56      9.06 o 
  -6   2  17       23.74       28.85      9.79 o 
  -5   2  17       12.71        8.33      9.26 o 
  -4   2  17       25.86       29.35      9.76 o 
  -3   2  17      770.83      702.42     18.80 o 
  -2   2  17        2.30       -2.03      9.72 o 
  -1   2  17      163.09      154.37     11.77 o 
   0   2  17        0.09        0.36      4.09 o 
   1   2  17      163.07      147.53      9.21 o 
   2   2  17        2.06       -6.82     13.29 o 
   3   2  17      771.93      792.27     17.77 o 
   4   2  17       25.79       33.88      8.70 o 
   5   2  17       12.54       20.81      9.21 o 
  -6   3  17       11.29       17.27      9.68 o 
  -5   3  17       36.94       36.58      9.81 o 
  -4   3  17       18.22       19.61     10.00 o 
  -3   3  17        8.28        3.49      4.61 o 
  -2   3  17      374.07      355.76     14.86 o 
  -1   3  17       98.62       94.44      4.52 o 
   0   3  17        6.74        8.64      9.46 o 
   1   3  17      100.51      101.23      7.73 o 
   2   3  17      375.31      373.13     12.95 o 
   3   3  17        8.49       11.72     10.00 o 
   4   3  17       18.85       33.58     12.21 o 
   5   3  17       37.11       36.88      8.42 o 
  -6   4  17       14.25       18.86     11.09 o 
  -5   4  17        8.76       16.96     10.58 o 
  -4   4  17        5.46        7.51      9.21 o 
  -3   4  17       69.59       65.33      6.09 o 
  -2   4  17       79.24       68.10     11.18 o 
  -1   4  17       89.42       74.73     12.17 o 
   0   4  17      610.65      592.36     17.11 o 
   1   4  17       88.61       93.47     10.38 o 
   2   4  17       79.06       72.07     10.71 o 
   4   4  17        5.39        5.60      7.76 o 
  -5   5  17        3.84        9.34     10.38 o 
  -4   5  17        3.92       15.09     10.39 o 
  -3   5  17        7.24        7.11      5.83 o 
  -2   5  17      149.11      121.39      8.96 o 
  -1   5  17      151.25      140.53     16.44 o 
   0   5  17       26.95       17.62      9.99 o 
   1   5  17      148.78      148.24     10.88 o 
   3   5  17        7.23        5.83      6.99 o 
  -5   6  17        0.72        5.59     10.62 o 
  -4   6  17        6.64       10.47     10.06 o 
  -3   6  17        8.26        7.24      6.13 o 
  -2   6  17       32.36       23.26      7.11 o 
  -1   6  17       51.82       59.89      9.85 o 
   0   6  17      686.80      751.73     12.97 o 
   1   6  17       51.74       62.34     10.00 o 
  -4   7  17       13.24       20.60     10.62 o 
  -3   7  17        5.18        6.34      6.86 o 
  -2   7  17       24.42       14.54      7.60 o 
  -1   7  17       70.75       69.30     13.17 o 
   0   7  17       33.80       37.41     10.85 o 
   1   7  17       70.28       81.06     10.10 o 
  -3   8  17       17.70       16.52      7.97 o 
  -2   8  17       15.54        8.74      8.25 o 
  -1   8  17       14.12       17.75      6.80 o 
   0   8  17       43.58       51.32      8.28 o 
   1   8  17       14.13       16.60      8.84 o 
  -1   9  17        8.70        4.56     10.46 o 
   0   9  17        0.05        1.16      7.02 o 
   1   9  17        8.72       12.49     10.59 o 
   0   0  18       57.09      103.65     13.94 o 
   1   0  18       34.14       25.97     10.27 o 
   2   0  18      115.26      129.22     12.02 o 
   3   0  18      279.08      273.13     13.41 o 
   4   0  18      448.08      519.45     17.43 o 
   5   0  18       31.83       36.43      9.78 o 
   6   0  18       20.21       24.43      9.38 o 
  -6   1  18       31.32       31.04     10.11 o 
  -5   1  18       24.53       24.90     10.02 o 
  -4   1  18      177.47      146.01     11.67 o 
  -3   1  18      281.24      316.10     16.39 o 
  -2   1  18      217.54      217.78     13.25 o 
  -1   1  18       42.39       50.80     11.04 o 
   0   1  18       19.30       13.35      3.64 o 
   1   1  18       42.05       47.06     22.70 o 
   2   1  18      218.09      188.36     11.92 o 
   3   1  18      284.69      286.73     13.94 o 
   4   1  18      176.89      174.03     11.85 o 
   5   1  18       24.44       26.35      9.38 o 
   6   1  18       31.44       35.61      9.42 o 
  -6   2  18        1.73       -1.19      9.83 o 
  -5   2  18       45.23       47.58     10.58 o 
  -4   2  18       58.98       42.78     10.04 o 
  -3   2  18       63.04       56.78     10.80 o 
  -2   2  18      120.47      138.36     14.88 o 
  -1   2  18      113.58      122.40     11.66 o 
   0   2  18      152.85      149.05     20.51 o 
   1   2  18      113.50      112.92      9.33 o 
   2   2  18      117.83      147.84     18.86 o 
   3   2  18       62.77       71.12      9.83 o 
   4   2  18       59.27       67.91      9.45 o 
   5   2  18       45.19       48.73      9.31 o 
  -6   3  18       20.63       14.26     10.63 o 
  -5   3  18       33.02       29.55     10.27 o 
  -4   3  18        3.77       -0.59      9.23 o 
  -3   3  18       98.91       80.70     11.08 o 
  -2   3  18        9.59        9.48     10.00 o 
  -1   3  18      281.26      257.36      5.70 o 
   0   3  18      253.47      249.24     14.06 o 
   1   3  18      282.62      206.99     13.36 o 
   2   3  18        9.65        6.68      6.65 o 
   3   3  18       97.80      102.54     11.34 o 
   4   3  18        3.59       14.82     12.23 o 
   5   3  18       33.16       40.82      9.15 o 
  -6   4  18       18.36       31.27     10.64 o 
  -5   4  18       14.52       18.94      9.53 o 
  -4   4  18       10.89       -0.25     10.18 o 
  -3   4  18        3.46        1.51      9.33 o 
  -2   4  18      173.34      160.31     12.64 o 
  -1   4  18       61.73       64.62      5.35 o 
   0   4  18      401.56      413.33     14.88 o 
   1   4  18       60.06       72.06     10.20 o 
   2   4  18      172.81      160.27     11.27 o 
   3   4  18        3.57        1.07     10.23 o 
   4   4  18       11.02       16.07      8.29 o 
  -5   5  18        4.64       11.86     11.00 o 
  -4   5  18        0.23        3.32      9.78 o 
  -3   5  18        4.12        4.64      5.92 o 
  -2   5  18        6.23        8.80      9.92 o 
  -1   5  18       28.25       21.33      4.95 o 
   0   5  18      143.27      135.35     11.95 o 
   1   5  18       28.72       23.84      9.10 o 
   2   5  18        6.18        6.94     10.74 o 
   3   5  18        4.01        0.98      7.15 o 
  -5   6  18        0.60        1.15     11.21 o 
  -4   6  18       14.09       28.82     10.83 o 
  -3   6  18        1.71       -4.81      6.40 o 
  -2   6  18       28.94       31.10     10.28 o 
  -1   6  18      167.67      197.41     16.81 o 
   0   6  18        9.11       15.67      6.27 o 
   1   6  18      167.26      138.42     11.96 o 
   2   6  18       28.38       36.37     12.31 o 
  -4   7  18        4.21        6.21     11.21 o 
  -3   7  18       10.12       14.08     10.11 o 
  -2   7  18       29.13       23.65     10.22 o 
  -1   7  18        4.95        1.03      6.13 o 
   0   7  18       38.05       44.91      7.26 o 
   1   7  18        4.88        5.79      9.22 o 
  -3   8  18       11.94       15.67     10.30 o 
  -2   8  18       16.88        8.79     10.68 o 
  -1   8  18       40.21       37.12     11.05 o 
   0   8  18       11.79       11.33      7.31 o 
  -1   9  18        6.35       15.19     11.42 o 
   0   9  18        0.15       -2.25     10.13 o 
   1   9  18        6.28       14.87     10.24 o 
   1   0  19       38.89       44.42      8.55 o 
   2   0  19       47.64       54.43     11.32 o 
   3   0  19      274.37      271.43     13.38 o 
   4   0  19       19.52       16.42      9.65 o 
   5   0  19        2.13       13.66     10.88 o 
   6   0  19        3.67        5.14     10.97 o 
  -6   1  19       20.66       21.26     10.28 o 
  -5   1  19       23.28       16.64      9.91 o 
  -4   1  19       35.55       22.91      9.95 o 
  -3   1  19       61.32       60.30     11.39 o 
  -2   1  19       66.10       76.09     11.06 o 
  -1   1  19       19.53       37.04     10.86 o 
   0   1  19        8.49        9.28      3.70 o 
   1   1  19       18.79       10.58      8.37 o 
   2   1  19       65.43       72.94     11.04 o 
   3   1  19       61.73       72.67     10.33 o 
   4   1  19       35.28       31.36      9.47 o 
   5   1  19       23.09       22.15      9.02 o 
   6   1  19       20.70       20.55      9.28 o 
  -6   2  19        8.58        5.98     10.01 o 
  -5   2  19       10.80        9.07      9.42 o 
  -4   2  19       41.18       43.48     10.67 o 
  -3   2  19      107.46      115.59     11.50 o 
  -2   2  19      317.54      298.47     15.24 o 
  -1   2  19       61.06       56.71     11.23 o 
   0   2  19       53.24       45.82      4.63 o 
   1   2  19       61.92       67.79      8.76 o 
   2   2  19      319.89      381.01     14.07 o 
   3   2  19      106.86      132.86     11.97 o 
   4   2  19       41.66       45.91      9.67 o 
   5   2  19       10.77       14.35      8.55 o 
  -6   3  19        6.42        2.35      9.88 o 
  -5   3  19       26.38       20.76     10.11 o 
  -4   3  19       35.86       25.64     10.27 o 
  -3   3  19       21.75       21.23     10.26 o 
  -2   3  19      139.54      124.13     11.91 o 
  -1   3  19      353.44      304.49     27.03 o 
   0   3  19      604.41      471.41     17.13 o 
   1   3  19      352.01      394.98     16.91 o 
   2   3  19      140.96      143.54      8.27 o 
   3   3  19       21.85       30.32      9.41 o 
   4   3  19       36.38       63.81     12.87 o 
   5   3  19       26.20       42.33     11.61 o 
  -5   4  19       30.25       23.23     11.14 o 
  -4   4  19       14.01       18.58     10.10 o 
  -3   4  19        4.72        0.40      9.74 o 
  -2   4  19       34.89       29.06     10.38 o 
  -1   4  19       12.24        8.80      4.32 o 
   0   4  19      334.09      336.29     15.17 o 
   1   4  19       12.39        9.13      8.69 o 
   2   4  19       35.04       13.71      9.53 o 
   3   4  19        4.73        4.51     10.26 o 
   4   4  19       13.95       13.21      8.57 o 
  -5   5  19        8.69        3.56      9.99 o 
  -4   5  19       21.52       15.19     10.66 o 
  -3   5  19        5.14        0.74      9.94 o 
  -2   5  19       14.87        6.82     10.12 o 
  -1   5  19       65.24       77.86     11.22 o 
   0   5  19      229.41      221.68     13.08 o 
   1   5  19       66.23       74.92     10.10 o 
   2   5  19       15.01       19.84     10.70 o 
   3   5  19        5.12        0.72      8.06 o 
  -4   6  19        5.41        2.34     10.55 o 
  -3   6  19       12.93       22.42     10.36 o 
  -2   6  19       11.52       13.50     10.22 o 
  -1   6  19      103.05       73.71     11.87 o 
   0   6  19       87.28       92.03      7.00 o 
   1   6  19      103.25       87.75     10.41 o 
   2   6  19       11.32       17.79     11.89 o 
  -4   7  19        3.73        8.46     10.36 o 
  -3   7  19       10.84        9.31     11.30 o 
  -2   7  19        9.29        3.94     10.74 o 
  -1   7  19       38.76       43.04     11.02 o 
   0   7  19       82.29       94.15     12.52 o 
   1   7  19       38.65       42.28      9.99 o 
  -2   8  19       20.14       17.49     10.96 o 
  -1   8  19        6.09        7.33     10.86 o 
   0   8  19        1.26        2.39     10.14 o 
   1   8  19        6.20       13.98      9.51 o 
   0   0  20        1.00       -2.37     10.91 o 
   1   0  20      105.30      108.12     17.26 o 
   2   0  20       69.89       85.20     11.70 o 
   3   0  20      491.64      504.15     17.08 o 
   4   0  20        7.33        6.74      9.49 o 
   5   0  20        3.08        0.02      9.74 o 
   6   0  20       18.73       25.55     10.50 o 
  -6   1  20        0.75       -3.36      9.84 o 
  -5   1  20        1.72        8.61      9.70 o 
  -4   1  20       77.38       96.47     13.94 o 
  -3   1  20       55.05       56.23     10.76 o 
  -2   1  20      326.36      299.10     14.85 o 
  -1   1  20       62.77       59.67     11.26 o 
   0   1  20      232.63      290.24     68.36 o 
   1   1  20       61.76       64.53      8.48 o 
   2   1  20      324.68      341.97     15.36 o 
   3   1  20       55.31       68.83     10.27 o 
   4   1  20       77.42       87.92     11.15 o 
   5   1  20        1.74        6.50      9.23 o 
   6   1  20        0.72        6.45      9.19 o 
  -6   2  20        1.92       -1.53     10.44 o 
  -5   2  20        2.94        2.16      9.97 o 
  -4   2  20      173.15      166.95     12.75 o 
  -3   2  20       24.98       24.03     11.06 o 
  -2   2  20      135.02      156.06     13.10 o 
  -1   2  20      184.48      213.09     14.80 o 
   0   2  20        1.81        0.32      7.58 o 
   1   2  20      184.80      211.56     10.14 o 
   2   2  20      136.80      161.75     17.05 o 
   3   2  20       25.32       37.00     12.21 o 
   4   2  20      172.25      169.81     11.75 o 
   5   2  20        2.82        3.69      8.23 o 
  -5   3  20        5.80       -1.13     10.14 o 
  -4   3  20       43.38       44.67     11.46 o 
  -3   3  20        2.20        5.43      9.68 o 
  -2   3  20       36.28       42.05     12.88 o 
  -1   3  20       54.41       53.16     10.76 o 
   0   3  20       10.97        4.90      9.89 o 
   1   3  20       53.78       60.57     11.96 o 
   2   3  20       36.05       21.49     15.12 o 
   3   3  20        2.28        2.34      9.48 o 
   4   3  20       43.90       78.64     13.57 o 
   5   3  20        5.86        9.18     12.87 o 
  -5   4  20        1.91        2.63     10.53 o 
  -4   4  20        6.66        6.73     10.65 o 
  -3   4  20        2.76        3.19     10.40 o 
  -2   4  20       11.98       11.08      9.99 o 
  -1   4  20      109.22      109.33     12.18 o 
   0   4  20      327.45      346.45     15.49 o 
   1   4  20      110.44       65.31     11.07 o 
   2   4  20       12.22       17.58      9.81 o 
   3   4  20        2.73       -4.21     10.06 o 
   4   4  20        6.62       -1.92      9.10 o 
  -5   5  20        0.59       -3.48     11.05 o 
  -4   5  20        6.28       -0.48     10.01 o 
  -3   5  20        9.63        2.30     10.48 o 
  -2   5  20       10.45        5.66     10.39 o 
  -1   5  20      309.76      342.76     17.21 o 
   0   5  20       64.66       46.41     10.68 o 
   1   5  20      309.67      313.39     13.98 o 
   2   5  20       10.33        7.43      9.91 o 
   3   5  20        9.92        1.72      8.22 o 
  -4   6  20        1.93       -0.24     11.01 o 
  -3   6  20        3.69        7.09     11.00 o 
  -2   6  20        5.66        7.36     10.82 o 
  -1   6  20        9.03        7.73     10.90 o 
   0   6  20      110.46      121.67      7.20 o 
   1   6  20        9.08       14.63      9.23 o 
   2   6  20        5.62       10.50     12.55 o 
  -3   7  20       13.88        9.34     10.91 o 
  -2   7  20       47.69       39.09     11.51 o 
  -1   7  20       19.84       16.04     10.51 o 
   0   7  20       41.46       47.90     11.40 o 
   1   7  20       20.01       21.12      9.63 o 
  -2   8  20       11.19        5.40     10.88 o 
  -1   8  20        3.35       -0.26     10.47 o 
   0   8  20       14.07       16.05     10.66 o 
   1   8  20        3.27        9.02      9.09 o 
   1   0  21       13.79       19.06      9.90 o 
   2   0  21       32.10       29.92     10.52 o 
   3   0  21      340.75      335.19     15.93 o 
   4   0  21        0.02        5.95      9.60 o 
   5   0  21       24.25       28.64     10.12 o 
   6   0  21        2.06        5.57     10.20 o 
  -6   1  21        2.67        4.65     10.28 o 
  -5   1  21        6.92       16.09     12.13 o 
  -4   1  21       58.72       61.51     11.53 o 
  -3   1  21       70.41       68.08     11.24 o 
  -2   1  21       39.59       54.38     12.16 o 
  -1   1  21       81.55       81.13     11.81 o 
   0   1  21       69.14       77.50     17.90 o 
   1   1  21       81.16       84.73     13.17 o 
   2   1  21       39.52       54.24     13.83 o 
   3   1  21       71.11       69.20     10.98 o 
   4   1  21       58.50       60.11     10.75 o 
   5   1  21        7.01        3.92     10.26 o 
   6   1  21        2.62       11.67      9.38 o 
  -5   2  21        0.35       -3.11      9.87 o 
  -4   2  21       55.99       51.66     11.07 o 
  -3   2  21       69.10       74.90     12.34 o 
  -2   2  21      102.48       97.76     11.68 o 
  -1   2  21       29.04       34.32     11.06 o 
   0   2  21       82.59       82.26     11.82 o 
   1   2  21       29.73       29.52      8.38 o 
   2   2  21      102.63      105.10     14.98 o 
   3   2  21       69.00      120.90     16.15 o 
   4   2  21       55.70       67.29     10.21 o 
   5   2  21        0.33       -2.35      8.77 o 
  -5   3  21       21.80       19.00     10.73 o 
  -4   3  21       25.66       16.58     11.01 o 
  -3   3  21       34.43       29.11     10.67 o 
  -2   3  21        3.12        2.11     10.12 o 
  -1   3  21       90.15       80.40     11.59 o 
   0   3  21        5.55        6.24      9.60 o 
   1   3  21       90.20       78.23     16.00 o 
   2   3  21        2.97       -1.87      6.93 o 
   3   3  21       33.99       38.37     10.59 o 
   4   3  21       25.67       31.84     11.26 o 
   5   3  21       21.99       25.09     13.01 o 
  -5   4  21       32.14       27.35     11.77 o 
  -4   4  21        9.35        2.78     10.58 o 
  -3   4  21        5.83        3.56     10.54 o 
  -2   4  21       23.33       17.79     11.25 o 
  -1   4  21        0.38        0.65      9.94 o 
   0   4  21      180.14      162.02     13.08 o 
   1   4  21        0.41        0.03     10.72 o 
   2   4  21       23.84        8.05      9.35 o 
   3   4  21        5.73       14.53     10.07 o 
   4   4  21        9.21        7.05      9.38 o 
  -4   5  21        4.19        6.87     10.92 o 
  -3   5  21       27.06       35.86     11.41 o 
  -2   5  21       23.64       16.01     10.46 o 
  -1   5  21       66.88       74.98     12.13 o 
   0   5  21       10.42       16.33     11.05 o 
   1   5  21       66.41       59.79     10.20 o 
   2   5  21       23.61       11.60      9.45 o 
   3   5  21       27.28       18.46      9.67 o 
  -4   6  21        1.46        4.15     11.36 o 
  -3   6  21        2.84        3.55     10.59 o 
  -2   6  21       19.33        7.91     11.03 o 
  -1   6  21       13.88       12.78     12.51 o 
   0   6  21        0.00        1.36     10.05 o 
   1   6  21       13.54       18.10      9.73 o 
   2   6  21       19.42       17.33     11.39 o 
  -3   7  21       12.24        8.04     11.36 o 
  -2   7  21       38.99       41.40     12.41 o 
  -1   7  21        4.58        8.22     12.41 o 
   0   7  21       13.73        9.79     10.00 o 
   1   7  21        4.51        5.41      9.34 o 
  -1   8  21       18.59       13.30     12.46 o 
   0   8  21        0.79        0.51     10.15 o 
   0   0  22       34.03       32.98     11.49 o 
   1   0  22        1.31        1.75      9.07 o 
   2   0  22      109.77       89.98     11.52 o 
   3   0  22        0.00        4.26     10.00 o 
   4   0  22        1.82       -0.18      9.73 o 
   5   0  22        0.02        5.66      9.82 o 
  -5   1  22       21.11       17.85     10.82 o 
  -4   1  22       15.62       16.31     10.45 o 
  -3   1  22        8.22        7.31     10.44 o 
  -2   1  22       71.44       60.43     11.36 o 
  -1   1  22       59.33       47.76     10.67 o 
   0   1  22       13.59       15.07      9.51 o 
   1   1  22       60.15       53.07     10.23 o 
   2   1  22       70.95       92.96     16.64 o 
   3   1  22        8.26        9.01      9.92 o 
   4   1  22       15.61       15.89     10.03 o 
   5   1  22       21.21       35.96     10.70 o 
  -5   2  22        0.83        3.22     10.12 o 
  -4   2  22       12.79       22.89     13.30 o 
  -3   2  22       68.81       55.51     11.61 o 
  -2   2  22        1.58        7.62     10.43 o 
  -1   2  22       63.26       70.52     11.01 o 
   0   2  22        0.12        0.67     10.70 o 
   1   2  22       63.57       54.81      8.27 o 
   2   2  22        1.54        1.02      7.11 o 
   3   2  22       69.33       81.76     15.60 o 
   4   2  22       12.82       13.26     10.63 o 
   5   2  22        0.86        7.60      9.24 o 
  -5   3  22       14.94       18.48     11.22 o 
  -4   3  22        4.35        4.22     10.56 o 
  -3   3  22        6.36        8.85     12.97 o 
  -2   3  22       49.00       59.57     11.52 o 
  -1   3  22       13.52       14.96     11.12 o 
   0   3  22      101.90       70.87     11.27 o 
   1   3  22       13.81       10.20     13.95 o 
   2   3  22       48.85       52.54      8.31 o 
   3   3  22        6.38        2.21      9.65 o 
   4   3  22        4.46       -0.05     10.26 o 
   5   3  22       14.89       19.82     13.72 o 
  -5   4  22       22.44       20.28     11.49 o 
  -4   4  22        5.37        1.97     11.28 o 
  -3   4  22       45.07       59.66     11.65 o 
  -2   4  22       11.83       10.67     11.63 o 
  -1   4  22       71.45       71.98     11.38 o 
   0   4  22       33.08       29.27     10.84 o 
   1   4  22       71.44       73.17     16.54 o 
   2   4  22       11.66        6.30      9.81 o 
   3   4  22       45.10       56.31     10.45 o 
   4   4  22        5.36        3.18      9.65 o 
  -4   5  22       23.11       24.44     11.66 o 
  -3   5  22        3.26       -2.26     10.93 o 
  -2   5  22        0.99       -2.93     11.50 o 
  -1   5  22        2.34        1.47     10.42 o 
   0   5  22       27.81       30.45     11.41 o 
   1   5  22        2.44        2.45      9.65 o 
   2   5  22        0.94       -0.50      9.45 o 
  -3   6  22        2.11       10.65     11.76 o 
  -2   6  22       12.70       15.13     10.92 o 
  -1   6  22        9.40       13.11     11.13 o 
   0   6  22        0.66       -1.45     10.08 o 
   1   6  22        9.49        5.18      8.94 o 
   2   6  22       12.69       15.75     10.39 o 
  -2   7  22        1.09       -0.17     11.19 o 
  -1   7  22        7.70       11.70     11.84 o 
   0   7  22        0.02        2.37     10.54 o 
   1   7  22        7.56       13.92      9.93 o 
   1   0  23        4.98       -0.56      8.33 o 
   2   0  23       39.68       49.02     11.00 o 
   3   0  23       14.82       12.20     10.18 o 
   4   0  23       16.21       22.24     11.24 o 
   5   0  23        4.79       10.24     10.06 o 
  -5   1  23       14.95       16.85     11.06 o 
  -4   1  23       11.97       10.16     10.37 o 
  -3   1  23       12.62       13.92     10.84 o 
  -2   1  23        6.81        2.28     10.29 o 
  -1   1  23       64.17       52.87     11.55 o 
   0   1  23      104.00       86.56     19.00 o 
   1   1  23       63.85       51.31     11.43 o 
   2   1  23        6.83        7.95     14.41 o 
   3   1  23       12.66       13.33      9.80 o 
   4   1  23       11.93       17.56     10.36 o 
   5   1  23       14.97       19.89     10.04 o 
  -5   2  23        2.83        4.24     13.35 o 
  -4   2  23        3.28        8.81     10.89 o 
  -3   2  23       75.73       92.52     12.19 o 
  -2   2  23       79.16       80.06     13.02 o 
  -1   2  23       52.74       45.02     10.76 o 
   0   2  23      191.67      208.84     19.55 o 
   1   2  23       52.24       38.46      9.58 o 
   2   2  23       78.98       78.34      8.38 o 
   3   2  23       75.97      111.40     16.78 o 
   4   2  23        3.28        9.55     12.46 o 
   5   2  23        2.82        7.49      9.86 o 
  -5   3  23        4.23        7.05     10.77 o 
  -4   3  23        0.15       17.77     11.91 o 
  -3   3  23       74.62       75.28     13.04 o 
  -2   3  23        3.71        9.25     10.58 o 
  -1   3  23       15.86        6.17     10.80 o 
   0   3  23       29.63       24.07     10.63 o 
   1   3  23       15.89        9.06     12.70 o 
   2   3  23        3.61        5.30      8.38 o 
   3   3  23       74.17       74.39     11.48 o 
   4   3  23        0.16        4.54      9.89 o 
   5   3  23        4.25       10.75     12.28 o 
  -4   4  23       11.40       11.48     11.15 o 
  -3   4  23        7.55        2.87     11.58 o 
  -2   4  23       48.97       44.57     11.84 o 
  -1   4  23        4.80        2.79     10.42 o 
   0   4  23       32.07       16.46     10.55 o 
   1   4  23        4.78       16.71     14.17 o 
   2   4  23       49.04       46.24     10.63 o 
   3   4  23        7.50        7.05      9.60 o 
   4   4  23       11.61        7.05     11.94 o 
  -4   5  23        6.89       12.95     12.10 o 
  -3   5  23        4.93        7.77     11.07 o 
  -2   5  23       25.12       39.36     12.91 o 
  -1   5  23       32.26       31.24     11.14 o 
   0   5  23        0.97        3.12     10.17 o 
   1   5  23       32.24       38.68     12.49 o 
   2   5  23       24.96       14.43     10.67 o 
  -3   6  23        2.81        8.97     11.35 o 
  -2   6  23        5.18        3.40     13.05 o 
  -1   6  23        0.42        0.21     10.73 o 
   0   6  23        0.23        0.70     10.93 o 
   1   6  23        0.45        1.32      9.58 o 
   2   6  23        5.14        3.60     10.11 o 
  -2   7  23        4.46       13.88     12.38 o 
  -1   7  23        6.15        2.58     11.41 o 
   0   7  23        0.68        6.41     11.03 o 
   1   7  23        6.15        8.62     10.05 o 
   0   0  24       19.77        7.38     10.43 o 
   1   0  24       95.57       94.87     28.43 o 
   2   0  24      123.60      114.05     12.97 o 
   3   0  24       36.17       22.47     10.51 o 
   4   0  24        1.37        1.42     10.68 o 
   5   0  24       17.63       23.92     11.78 o 
  -5   1  24        2.05        7.25     10.53 o 
  -4   1  24       23.03       20.99     10.91 o 
  -3   1  24       20.77       28.74     11.37 o 
  -2   1  24        0.74        6.10     10.75 o 
  -1   1  24       83.47       96.32     13.34 o 
   0   1  24        9.10        6.50      9.25 o 
   1   1  24       83.11       79.32      9.12 o 
   2   1  24        0.71        4.39     14.85 o 
   3   1  24       20.82       25.40     11.15 o 
   4   1  24       22.83       19.82     10.44 o 
   5   1  24        2.10       11.12      9.76 o 
  -5   2  24        3.93       10.32     11.59 o 
  -4   2  24        0.08        1.74     10.83 o 
  -3   2  24       12.52       15.77     10.55 o 
  -2   2  24       30.39       27.78     11.96 o 
  -1   2  24      108.24      117.52     12.53 o 
   0   2  24       30.53       29.89     16.77 o 
   1   2  24      108.42       82.38     17.60 o 
   2   2  24       30.37       22.05      7.62 o 
   3   2  24       12.78        9.11     12.76 o 
   4   2  24        0.08        7.64     14.70 o 
   5   2  24        3.90       11.21     10.31 o 
  -4   3  24       16.71       18.92     13.30 o 
  -3   3  24       12.46        5.53     11.49 o 
  -2   3  24       21.02       16.84     11.31 o 
  -1   3  24        3.11        5.22     10.87 o 
   0   3  24       63.41       74.94     12.13 o 
   1   3  24        3.04        4.52     11.89 o 
   2   3  24       20.87       13.52      9.01 o 
   3   3  24       12.44        7.40     10.26 o 
   4   3  24       16.69       21.72     10.19 o 
  -4   4  24       12.97       13.61     11.71 o 
  -3   4  24        1.30        2.43     11.86 o 
  -2   4  24       30.12       34.35     11.25 o 
  -1   4  24       19.49       12.65     11.73 o 
   0   4  24        1.30        2.11     10.30 o 
   1   4  24       19.52       25.39     15.30 o 
   2   4  24       30.33       13.52     10.24 o 
   3   4  24        1.28       -1.72     10.63 o 
   4   4  24       12.90       14.34     13.09 o 
  -3   5  24        5.12        8.24     12.29 o 
  -2   5  24       25.67       26.25     11.84 o 
  -1   5  24        2.26        0.54     10.76 o 
   0   5  24        0.83        5.98     10.23 o 
   1   5  24        2.26        3.10     14.85 o 
   2   5  24       25.47       14.20     10.53 o 
  -2   6  24        7.30        7.80     12.43 o 
  -1   6  24        1.21        8.20     11.25 o 
   0   6  24        0.01       -3.23     10.69 o 
   1   6  24        1.19       -1.57     10.94 o 
   2   6  24        7.32       -1.49     10.50 o 
  -1   7  24        1.26        0.54     11.61 o 
   0   7  24       12.59       16.63     11.87 o 
   1   7  24        1.24        6.22     10.86 o 
   1   0  25      128.12      141.75     45.14 o 
   2   0  25       21.78       26.50     13.01 o 
   3   0  25        0.74        9.22     10.37 o 
   4   0  25        0.93        8.48     10.62 o 
  -4   1  25        2.68       12.82     11.85 o 
  -3   1  25        2.31       -1.65     10.84 o 
  -2   1  25       43.20       27.99     11.22 o 
  -1   1  25        0.36        5.80     16.42 o 
   0   1  25       30.54       27.06      9.13 o 
   1   1  25        0.37       -2.18      8.31 o 
   2   1  25       43.27       55.01     14.67 o 
   3   1  25        2.37        7.95     16.00 o 
   4   1  25        2.67        9.70     10.03 o 
  -4   2  25       13.51       15.62     11.21 o 
  -3   2  25        8.89        8.83     11.37 o 
  -2   2  25        8.33       11.61     11.32 o 
  -1   2  25       11.76       17.96     10.91 o 
   0   2  25       10.73       21.91     15.66 o 
   1   2  25       11.75        6.96      8.61 o 
   2   2  25        8.41        7.35      7.95 o 
   3   2  25        8.89        5.43     11.74 o 
   4   2  25       13.55       20.86     14.42 o 
  -4   3  25        0.50        6.83     11.73 o 
  -3   3  25       14.49       23.25     11.61 o 
  -2   3  25        5.26        3.71     11.51 o 
  -1   3  25       23.00       21.50     10.99 o 
   0   3  25        0.01        1.26     12.03 o 
   1   3  25       22.84       24.84     11.32 o 
   2   3  25        5.24        5.57      8.51 o 
   3   3  25       14.44       16.32     10.35 o 
   4   3  25        0.49       -4.09     10.38 o 
  -4   4  25        1.24        1.49     14.50 o 
  -3   4  25        0.67        4.53     11.09 o 
  -2   4  25       32.18       27.50     11.44 o 
  -1   4  25        1.73        4.66     11.32 o 
   0   4  25        9.02        9.19     10.77 o 
   1   4  25        1.75       -9.05     13.69 o 
   2   4  25       32.44       26.57     11.49 o 
   3   4  25        0.69       -2.73     10.94 o 
   4   4  25        1.23       -0.88     11.20 o 
  -3   5  25       14.23       14.81     13.05 o 
  -2   5  25        4.72        8.36     11.61 o 
  -1   5  25        2.31       12.32     11.98 o 
   0   5  25        0.13       -7.01     10.29 o 
   1   5  25        2.32       -1.31     14.99 o 
   2   5  25        4.76        4.23     10.41 o 
  -2   6  25       12.42       10.90     12.36 o 
  -1   6  25       14.05       14.51     11.81 o 
   0   6  25        2.17        0.65     10.63 o 
   1   6  25       14.06       26.16     16.75 o 
   2   6  25       12.48        7.28     11.11 o 
   0   0  26        0.69       -0.12     10.91 o 
   1   0  26        7.33       16.29      8.76 o 
   2   0  26        2.67       -0.36     16.56 o 
   3   0  26        0.54        5.14     10.64 o 
   4   0  26       11.88       14.10     11.35 o 
  -4   1  26        1.31        4.69     11.85 o 
  -3   1  26       16.42       28.34     11.36 o 
  -2   1  26        5.49        6.70     10.87 o 
  -1   1  26        5.43       13.99     16.78 o 
   0   1  26        9.52        1.84      8.09 o 
   1   1  26        5.44       -1.27      8.69 o 
   2   1  26        5.40       19.91     13.05 o 
   3   1  26       16.52       30.51     16.45 o 
   4   1  26        1.32        2.38     10.60 o 
  -4   2  26       11.43       15.70     11.47 o 
  -3   2  26        2.78        3.89     11.98 o 
  -2   2  26       41.48       42.63     11.89 o 
  -1   2  26        1.72        6.79     11.19 o 
   0   2  26        1.50        0.19     14.95 o 
   1   2  26        1.75       -4.31      8.12 o 
   2   2  26       41.34       35.76     11.62 o 
   3   2  26        2.79        3.76     11.39 o 
   4   2  26       11.40        7.04     14.62 o 
  -4   3  26        1.13        5.05     11.81 o 
  -3   3  26        0.90        2.12     11.51 o 
  -2   3  26        5.41        8.25     11.74 o 
  -1   3  26       14.31       12.43     10.91 o 
   0   3  26        0.04        1.54     16.31 o 
   1   3  26       14.38       16.20     11.61 o 
   2   3  26        5.41        0.39      7.78 o 
   3   3  26        0.90       -4.21     11.31 o 
   4   3  26        1.12        6.46     10.39 o 
  -3   4  26        6.66        5.94     11.72 o 
  -2   4  26        9.60       11.04     11.46 o 
  -1   4  26        5.29        6.25     11.42 o 
   0   4  26        1.99        5.12     11.33 o 
   1   4  26        5.23        5.21     12.43 o 
   2   4  26        9.56        9.76     12.02 o 
  -2   5  26        2.54        8.52     11.06 o 
  -1   5  26        1.27       -2.82     11.98 o 
   0   5  26        0.93        0.70     10.56 o 
   1   5  26        1.27        0.42     14.92 o 
   2   5  26        2.55        5.56     10.97 o 
  -1   6  26        8.78       14.29     13.37 o 
   0   6  26        0.12        1.00     11.12 o 
   1   6  26        8.73        8.44     15.94 o 
   1   0  27       16.95        7.62     12.08 o 
   2   0  27        0.86       -0.75     16.00 o 
   3   0  27        3.24        6.90     11.51 o 
   4   0  27        2.75        6.53     11.04 o 
  -4   1  27        1.21        6.95     11.25 o 
  -3   1  27        4.48       -0.70     11.48 o 
  -2   1  27        3.54        7.57     11.43 o 
  -1   1  27        1.67        5.21     16.33 o 
   0   1  27        3.92        0.17      8.13 o 
   1   1  27        1.67        1.87      8.73 o 
   2   1  27        3.54        1.02     11.84 o 
   3   1  27        4.48        9.25     15.94 o 
   4   1  27        1.23       16.84     15.12 o 
  -3   2  27        0.60       -2.00     11.60 o 
  -2   2  27        2.33        7.57     11.03 o 
  -1   2  27        2.97        1.14     12.97 o 
   0   2  27        2.71        3.18     13.45 o 
   1   2  27        2.99       -2.27      7.98 o 
   2   2  27        2.29        5.32     10.92 o 
   3   2  27        0.59        4.99     11.63 o 
  -3   3  27        6.49        7.26     12.17 o 
  -2   3  27       16.10       15.58     11.65 o 
  -1   3  27        0.63        4.03     11.04 o 
   0   3  27        3.74        4.66     15.77 o 
   1   3  27        0.60        6.46     11.88 o 
   2   3  27       16.16       13.79      7.84 o 
   3   3  27        6.50        8.55     12.46 o 
  -3   4  27        4.04        4.13     11.58 o 
  -2   4  27        2.16       13.92     12.72 o 
  -1   4  27       11.31        6.22     11.47 o 
   0   4  27        0.73        3.03     12.98 o 
   1   4  27       11.32       -0.58     12.15 o 
   2   4  27        2.18       -7.67     12.96 o 
  -2   5  27        6.06        9.75     12.45 o 
  -1   5  27        4.04        3.84     11.97 o 
   0   5  27        2.60        1.73     11.18 o 
   1   5  27        4.03        8.69     14.49 o 
   2   5  27        6.08        2.08     11.82 o 
   0   0  28       10.74        2.06     12.95 o 
   1   0  28        8.76       -2.58     12.29 o 
   2   0  28        1.17       -6.92     16.77 o 
   3   0  28        2.91        8.21     13.04 o 
  -3   1  28        2.48       -3.06     11.20 o 
  -2   1  28        2.20        5.67     13.45 o 
  -1   1  28       24.21       36.32     16.31 o 
   0   1  28        2.39        0.78      8.45 o 
   1   1  28       24.20       14.62      8.62 o 
   2   1  28        2.22       -0.25     11.71 o 
   3   1  28        2.48        6.17     15.16 o 
  -3   2  28        2.23        6.10     11.66 o 
  -2   2  28       21.92       22.98     11.71 o 
  -1   2  28        4.20        3.24     16.98 o 
   0   2  28        6.71       12.87     12.50 o 
   1   2  28        4.19       -1.93      8.20 o 
   2   2  28       21.90       27.96     12.43 o 
   3   2  28        2.26       -0.46     12.13 o 
  -3   3  28        1.14       15.02     12.83 o 
  -2   3  28        5.61       14.35     11.50 o 
  -1   3  28       15.17       21.98     12.26 o 
   0   3  28        5.34        7.01     16.83 o 
   1   3  28       15.23        9.57     11.73 o 
   2   3  28        5.60       -6.50      7.87 o 
   3   3  28        1.14       -4.49     15.22 o 
  -2   4  28        0.23        1.22     12.43 o 
  -1   4  28        1.10        5.56     11.82 o 
   0   4  28        3.53       -0.84     17.48 o 
   1   4  28        1.10        1.37     11.88 o 
   2   4  28        0.23       -2.59     13.85 o 
   0   5  28        0.07        4.30     12.58 o 
   1   0  29        6.99        8.57     12.44 o 
   2   0  29        9.86       15.75     15.27 o 
   3   0  29       15.55       12.38     17.53 o 
  -3   1  29        2.50       -0.67     11.85 o 
  -2   1  29       26.64       46.20     18.86 o 
  -1   1  29       19.97       18.87     14.27 o 
   0   1  29        0.67       -3.73      8.70 o 
   1   1  29       19.87       21.13      8.93 o 
   2   1  29       26.68       37.04     13.25 o 
   3   1  29        2.50       11.48     14.07 o 
  -2   2  29        0.07        7.45     12.27 o 
  -1   2  29        9.45        8.55     16.93 o 
   0   2  29       22.33       13.97     12.53 o 
   1   2  29        9.48        1.72      8.83 o 
   2   2  29        0.07       -8.70     13.46 o 
  -2   3  29        5.41        3.89     11.89 o 
  -1   3  29        2.38       20.36     14.29 o 
   0   3  29        0.15        4.07     14.89 o 
   1   3  29        2.41       -3.82     12.11 o 
   2   3  29        5.42       -0.08     13.27 o 
  -1   4  29        2.06       -3.56     11.98 o 
   0   4  29       11.75        3.27     17.22 o 
   1   4  29        2.03      -11.62     12.46 o 
   0   0  30       11.83        8.82     14.31 o 
   1   0  30       36.58       30.13     12.86 o 
   2   0  30       23.40       26.67     14.20 o 
  -2   1  30        6.80        0.22     16.96 o 
  -1   1  30        2.05        2.57     12.77 o 
   0   1  30       11.08        9.73     12.38 o 
   1   1  30        2.06       -0.35      9.55 o 
   2   1  30        6.81        6.18     12.29 o 
  -1   2  30        2.38        8.17     17.82 o 
   0   2  30        2.82        3.89     12.62 o 
   1   2  30        2.36       -3.53     16.59 o 
   2   2  30        7.21       14.24     16.03 o 
  -1   3  30        2.20       12.13     18.62 o 
   0   3  30       24.44       28.88     14.56 o 
   1   3  30        2.21       -2.21     12.87 o 
   1   0  31        0.60       -0.96     12.64 o 
  -1   1  31        3.37        0.85     12.82 o 
   0   1  31        1.37       -0.67     13.21 o 
   1   1  31        3.40        0.99     15.12 o 
   0   2  31        4.37        0.77     12.76 o 
